# Supplementary material for: Tumor-produced and aging-associated oncometabolite methylmalonic acid promotes cancer-associated fibroblast activation to drive metastatic progression
Source: Nat Commun. 2022 Oct 20;13:6239. doi: 10.1038/s41467-022-33862-0 (PMC9584945; doi:10.1038/s41467-022-33862-0)
Supplement: Supplementary file 4 — Source data [file 41467_2022_33862_MOESM4_ESM.xlsx]

## Sheet: 1d
conditioned medium from MUT mutant tumor cells
A549	cell counting	MMA signal	MMA/cell number	average of shGFP
GFP1	13495	12465	0.923675	1.06198	0.86977		0.00773674
GFP2	11964	13542	1.1319	1.06198	1.06584
GFP3	12036	13605	1.13036	1.06198	1.06439
MUT42-1	6510	14806	2.27435	1.06198	2.14162		0.00684356
MUT42-2	5764	15023	2.60635	1.06198	2.45424
MUT42-3	7105	12965	1.82477	1.06198	1.71828
mut913-1	7212	13005	1.80324	1.06198	1.69801
mut913-2	6508	16054	2.46681	1.06198	2.32285
mut913-3	6894	14258	2.06818	1.06198	1.94748
A375	cell counting	MMA signal	MMA/cell number	average of shGFP
GFP-1	34633	25461	0.735166	0.934493	0.786701		0.0168276
GFP-2	36054	41689	1.15629	0.934493	1.23735
GFP-3	37451	34156	0.912018	0.934493	0.97595
MUT42-1	10456	31026	2.96729	0.934493	3.1753
MUT42-2	13654	25864	1.89424	0.934493	2.02703
MUT42-3	12645	26540	2.09885	0.934493	2.24598		0.0174763
MUT913-1	10049	19260	1.91661	0.934493	2.05096
MUT913-2	11416	28648	2.50946	0.934493	2.68537
MUT913-3	12458	20654	1.65789	0.934493	1.77411

## Sheet: 2b
		Primary	Liver	Lung	Brain	Bone	Total mets	Liver	Lung	Brain	Bone	Total Mets	Liver	Lung	Brain	Bone
veh-treated MRC5 co-injection	1	9789000	1081	19980	1091	2068	24220	-2149.6	16749.4	-2139.6	-1162.6	20989.4	FALSE	TRUE	FALSE	FALSE
	2	368700	1424	1926	1571	1396	6317	-1806.6	-1304.6	-1659.6	-1834.6	3086.4	FALSE	FALSE	FALSE	FALSE
	3	9604000	5733	12010	5171	5171	28085	2502.4	8779.4	1940.4	1940.4	24854.4	TRUE	TRUE	TRUE	TRUE
	4	6986000	11170	18800	9639	2415	42024	7939.4	15569.4	6408.4	-815.6	38793.4	TRUE	TRUE	TRUE	FALSE
	5	5901000	39460	8648	3639	16650	68397	36229.4	5417.4	408.4	13419.4	65166.4	TRUE	TRUE	TRUE	TRUE
	6	3029000	768.5	3230.6	2170.1	822.3	6991.5	-2462.1	0	-1060.5	-2408.3	3760.9	FALSE	FALSE	FALSE	FALSE
	7	7001000	15790	9814	339.8	2981	28924.8	12559.4	6583.4	-2890.8	-249.6	25694.2	TRUE	TRUE	FALSE	FALSE
	8	5077000	7168	1087	680.5	3036	11971.5	3937.4	-2143.6	-2550.1	-194.6	8740.9	TRUE	FALSE	FALSE	FALSE
	9	348800	15490	1640	4850.3	10160	32140.3	12259.4	-1590.6	1619.7	6929.4	28909.7	TRUE	FALSE	TRUE	TRUE
Died	10	1065	221.9	55.43	274.2	163.3	714.83
MMA treated MRC5 co-injection	1	4904000	177600	207600	14890	10940	411030	174369	204369	11659.4	7709.4	407799	TRUE	TRUE	TRUE	TRUE
	2	4944000	26780	165400	7515	6247	205942	23549.4	162169	4284.4	3016.4	202711	TRUE	TRUE	TRUE	TRUE
	3	217300	83480	226200	4227	16010	329917	80249.4	222969	996.4	12779.4	326686	TRUE	TRUE	TRUE	TRUE
	4	1656000	71450	2867	3536	12210	90063	68219.4	-363.6	305.4	8979.4	86832.4	TRUE	FALSE	TRUE	TRUE
	5	4670000	2264	32700	70330	34980	140274	-966.6	29469.4	67099.4	31749.4	137043	FALSE	TRUE	TRUE	TRUE
Killed before imaging	6
	7	6318000	55020	109500	30600	33840	228960	51789.4	106269	27369.4	30609.4	225729	TRUE	TRUE	TRUE	TRUE
	8	2438000	5908	11850	2379	51680	71817	2677.4	8619.4	-851.6	48449.4	68586.4	TRUE	TRUE	FALSE	TRUE
	9	30940	5284	674.8	962.6	3336	10257.4	2053.4	-2555.8	-2268	105.4	7026.8	TRUE	FALSE	FALSE	TRUE
	10	3586000	38310	1548	1176	11530	52564	35079.4	-1682.6	-2054.6	8299.4	49333.4	TRUE	FALSE	FALSE	TRUE
	BaselineMets	178.707
	BaselineTrueOrFalse	3230.6	(maximum value in negatives at low minimum by eye)
	average signal for primary tumor in Vehicle group	5.34494e+06							average total met signaling in control	24444
		vehicle	MMA							vehicle	MMA
		1.83145	0.917503							0.858674	16.683
		0.0689811	0.924986							0.126264	8.2929
		1.79684	0.0406552							1.01679	13.3647
		1.30703	0.309825							1.58703	3.5523
		1.10403	0.873723							2.66595	5.60643
		0.566704								0.153858
		1.30984	1.18205							1.05115	9.23457
		0.94987	0.456132							0.357589	2.80586
		0.0652579	0.00578865							1.18269	0.287466
			0.670914								2.01822

## Sheet: 2e
									A375 were seed into 96well plate 1000/well and add vemurafenib drug second day, cultured 3days
carb	A549 were treated with different Evs for 3 days in 6well plate, seed into 96-well plate (1000 per well) and add drug cultred 3 days, cystal violate staning
uM		non-treated MRC5 p12			MMA treated MRC5			nM Vemurafenib		non-treated BJ p13			MMA-treated BJ
300	0.75	0.76	0.7	0.84	0.75	0.76		1000	0.45	0.4	0.42	0.54	0.52	0.68
200	0.86	0.85	0.82	1.45	1.53	1.46		800	1.26	1.25	1.16	1.86	2.03	1.96
150	1.08	0.91	0.92	2.15	2.16	2.12		600	1.86	1.95	1.8	2.26	2.35	2.4
100	1.75	1.7	1.68	3.36	3.24	3.15		400	2.16	2.1	2.2	2.68	2.71	2.64
80	2.21	2.26	2.22	3.12	3.05	2.98		200	3.35	3.26	3.34	3.4	3.41	3.36
40	3.26	3.02	3.25	3.59	3.54	3.48		100	3.89	3.8	3.92	3.48	3.52	3.5
20	3.81	3.94	3.9	3.74	3.72	3.75		50	4.06	4.07	4.1	3.54	3.56	3.58
0	3.97	4.13	4.05	3.84	3.75	3.8		0	4.16	4.2	4.18	3.65	3.54	3.61
300	0.188917	0.184019	0.17284	0.21875	0.2	0.2			0.108173	0.0952381	0.100478	0.147945	0.146893	0.188366
200	0.216625	0.205811	0.202469	0.377604	0.408	0.384211			0.302885	0.297619	0.277512	0.509589	0.573446	0.542936
150	0.27204	0.220339	0.22716	0.559896	0.576	0.557895			0.447115	0.464286	0.430622	0.619178	0.663842	0.66482
100	0.440806	0.411622	0.414815	0.875	0.864	0.828947			0.519231	0.5	0.526316	0.734247	0.765537	0.731302
80	0.556675	0.547215	0.548148	0.8125	0.813333	0.784211			0.805288	0.77619	0.799043	0.931507	0.963277	0.930748
40	0.821159	0.731235	0.802469	0.934896	0.944	0.915789			0.935096	0.904762	0.937799	0.953425	0.99435	0.969529
20	0.959698	0.953995	0.962963	0.973958	0.992	0.986842			0.975962	0.969048	0.980861	0.969863	1.00565	0.99169
0	1	1	1	1	1	1			1	1	1	1	1	1
carb
uM		non-treated MRc5 p15			MMA-treated Mrc5			nM Vemurafenib		non-treated BJ p14			MMA treated BJ
300	0.95	0.86	0.94	0.96	1.06	0.97		1000	0.65	0.5	0.51	0.75	0.8	0.76
200	1.06	1.1	0.93	1.55	1.46	1.52		800	0.96	0.85	0.8	1.75	1.49	1.57
150	1.76	1.72	1.65	3.14	3.2	3.1		600	1.46	1.42	1.35	2.26	2.24	2.3
100	2.68	2.7	2.78	3.75	3.89	3.41		400	2.64	2.63	2.6	3.15	3.26	3.34
80	2.54	3.58	3.59	4.12	4.05	4.08		200	3.26	3.32	3.42	3.4	3.42	3.51
40	4.5	4.26	4.35	4.32	4.26	4.3		100	3.75	3.72	3.74	3.72	3.7	3.84
20	4.95	5	5.1	4.78	4.82	4.8		50	3.85	3.84	3.92	3.8	3.81	3.92
0	5.12	5.16	5.2	4.85	4.9	4.88		0	3.98	4	4.05	3.89	3.9	3.95
300	0.185547	0.166667	0.180769	0.197938	0.216327	0.19877			0.163317	0.125	0.125926	0.192802	0.205128	0.192405
200	0.207031	0.213178	0.178846	0.319588	0.297959	0.311475			0.241206	0.2125	0.197531	0.449871	0.382051	0.397468
150	0.34375	0.333333	0.317308	0.647423	0.653061	0.635246			0.366834	0.355	0.333333	0.580977	0.574359	0.582278
100	0.523438	0.523256	0.534615	0.773196	0.793878	0.69877			0.663317	0.6575	0.641975	0.809769	0.835897	0.84557
80	0.496094	0.693798	0.690385	0.849485	0.826531	0.836066			0.819095	0.83	0.844444	0.874036	0.876923	0.888608
40	0.878906	0.825581	0.836538	0.890722	0.869388	0.881148			0.942211	0.93	0.923457	0.956298	0.948718	0.972152
20	0.966797	0.968992	0.980769	0.985567	0.983673	0.983607			0.967337	0.96	0.967901	0.976864	0.976923	0.992405
0	1	1	1	1	1	1			1	1	1	1	1	1
carb				A549								A375
uM		non-treated MRc5 p20			MMA-treated Mrc5			nM Vemurafenib		non-treated BJ p18			MMA treated BJ
300	0.96	0.86	0.92	1.05	0.95	0.92		1000	0.75	0.69	0.71	0.85	0.92	0.94
200	1.26	1.02	0.92	1.36	1.26	1.45		800	1.02	1.01	0.89	1.5	1.58	1.6
150	1.32	1.3	1.31	2.42	2.26	2.35		600	1.42	1.4	1.32	2.12	2.21	2.16
100	2.1	2.16	2.25	3.12	3.15	3.05		400	2.06	2.16	2.08	2.68	2.58	2.63
80	2.86	2.75	2.74	3.56	3.65	3.67		200	3.12	3.02	3.01	3.3	3.35	3.4
40	3.66	3.68	3.72	4.08	4.09	4.08		100	3.32	3.26	3.26	3.4	3.4	3.45
20	4.06	4.08	4.1	4.16	4.15	4.18		50	3.35	3.3	3.32	3.49	3.48	3.52
0	4.15	4.2	4.2	4.2	4.26	4.3		0	3.5	3.4	3.46	3.54	3.56	3.59
300	0.231325	0.204762	0.219048	0.25	0.223005	0.213953			0.214286	0.202941	0.205202	0.240113	0.258427	0.261838
200	0.303614	0.242857	0.219048	0.32381	0.295775	0.337209			0.291429	0.297059	0.257225	0.423729	0.44382	0.445682
150	0.318072	0.309524	0.311905	0.57619	0.530516	0.546512			0.405714	0.411765	0.381503	0.59887	0.620787	0.601671
100	0.506024	0.514286	0.535714	0.742857	0.739437	0.709302			0.588571	0.635294	0.601156	0.757062	0.724719	0.732591
80	0.689157	0.654762	0.652381	0.847619	0.856808	0.853488			0.891429	0.888235	0.869942	0.932203	0.941011	0.947075
40	0.881928	0.87619	0.885714	0.971429	0.960094	0.948837			0.948571	0.958824	0.942197	0.960452	0.955056	0.961003
20	0.978313	0.971429	0.97619	0.990476	0.974178	0.972093			0.957143	0.970588	0.959538	0.985876	0.977528	0.980501
0	1	1	1	1	1	1			1	1	1	1	1	1
paclitaxol	A549 were treated with different Evs for 3 days in 6well plate, seed into 96-well plate (2000 per well) and add drug cultred 3 days, cystal violate staning
nM		non-treated MRC5 p12			MMA treated MRC5			nM AZD		non-treated BJ p13			MMA-treated BJ
50	0.5	0.52	0.49	0.82	0.74	0.62		400	0.75	0.69	0.58	1.12	1.06	1.2
40	0.58	0.56	0.57	1.14	1.02	1.11		200	0.86	0.82	0.92	1.67	1.58	1.6
20	0.78	0.77	0.75	1.86	1.75	1.92		100	1.45	1.36	1.25	2.23	2.1	2.23
10	1.26	1.2	1.15	2.16	2.1	2.08		50	2.27	2.31	2.19	2.86	2.55	2.58
5	2.04	2.06	2.12	2.86	2.84	2.7		25	3.16	3.26	3.34	3.26	3.35	3.45
2.5	2.89	2.94	2.76	3.22	3.46	3.58		10	4.12	4.17	4.09	3.86	3.84	3.82
1	3.41	3.42	3.4	3.84	3.92	3.96		5	5.16	5.12	5.04	4.36	4.3	4.15
0	3.56	3.68	3.5	3.95	4.02	4.12		0	5.46	5.21	5.36	4.58	4.32	4.25
50	0.140449	0.141304	0.14	0.207595	0.18408	0.150485		400	0.137363	0.132438	0.108209	0.244541	0.24537	0.282353
40	0.162921	0.152174	0.162857	0.288608	0.253731	0.269417		200	0.157509	0.15739	0.171642	0.364629	0.365741	0.376471
20	0.219101	0.209239	0.214286	0.470886	0.435323	0.466019		100	0.265568	0.261036	0.233209	0.4869	0.486111	0.524706
10	0.353933	0.326087	0.328571	0.546835	0.522388	0.504854		50	0.415751	0.443378	0.408582	0.624454	0.590278	0.607059
5	0.573034	0.559783	0.605714	0.724051	0.706468	0.65534		25	0.578755	0.62572	0.623134	0.71179	0.775463	0.811765
2.5	0.811798	0.798913	0.788571	0.81519	0.860697	0.868932		10	0.754579	0.800384	0.76306	0.842795	0.888889	0.898824
1	0.957865	0.929348	0.971429	0.972152	0.975124	0.961165		5	0.945055	0.982726	0.940299	0.951965	0.99537	0.976471
0	1	1	1	1	1	1		0	1	1	1	1	1	1
paclitaxol	A549 were treated with different Evs for 3 days in 6well plate, seed into 96-well plate (2000 per well) and add drug cultred 3 days, cystal violate staning
nM		non-treated MRC5 p12			MMA treated MRC5			nM AZD		non-treated BJ p13			MMA-treated BJ
50	0.75	0.5	0.52	0.76	0.81	0.77		400	0.68	0.57	0.55	1.26	1.3	1.1
40	0.75	0.65	0.65	0.84	0.86	0.95		200	0.86	0.85	0.92	1.52	1.53	1.48
20	0.86	0.92	0.98	1.75	1.58	1.59		100	2.01	2.25	2.1	2.64	2.71	2.89
10	1.46	1.42	1.5	2.36	2.28	2.15		50	3.16	3.05	3.26	3.66	3.62	3.68
5	2.84	2.72	2.6	3.16	3.1	2.96		25	4.16	4.18	4.02	4.35	4.25	4.42
2.5	3.45	3.36	3.26	3.54	3.56	3.48		10	4.96	5.12	5.09	4.96	4.95	4.76
1	3.78	3.8	3.96	3.85	3.81	3.88		5	5.76	5.71	5.82	5.06	5.2	5.14
0	4.21	4.16	4.18	4.02	4.06	3.96		0	6.12	5.89	5.94	5.12	5.36	5.21
50	0.178147	0.120192	0.124402	0.189055	0.199507	0.194444		400	0.111111	0.0967742	0.0925926	0.246094	0.242537	0.211132
40	0.178147	0.15625	0.155502	0.208955	0.211823	0.239899		200	0.140523	0.144312	0.154882	0.296875	0.285448	0.284069
20	0.204276	0.221154	0.23445	0.435323	0.389163	0.401515		100	0.328431	0.382003	0.353535	0.515625	0.505597	0.554702
10	0.346793	0.341346	0.358852	0.587065	0.561576	0.542929		50	0.51634	0.517827	0.548822	0.714844	0.675373	0.706334
5	0.674584	0.653846	0.62201	0.78607	0.763547	0.747475		25	0.679739	0.709677	0.676768	0.849609	0.79291	0.848369
2.5	0.819477	0.807692	0.779904	0.880597	0.876847	0.878788		10	0.810458	0.86927	0.856902	0.96875	0.923507	0.913628
1	0.897862	0.913462	0.947368	0.957711	0.938424	0.979798		5	0.941176	0.96944	0.979798	0.988281	0.970149	0.986564
0	1	1	1	1	1	1		0	1	1	1	1	1	1
paclitaxol	A549 were treated with different Evs for 3 days in 6well plate, seed into 96-well plate (2000 per well) and add drug cultred 3 days, cystal violate staning
nM		non-treated MRC5 p12			MMA treated MRC5			nM AZD		non-treated BJ p13			MMA-treated BJ
50	0.81	0.82	0.76	0.98	0.86	0.92		400	0.96	1.06	1.07	1.14	1.12	1.1
40	0.7	0.72	0.75	1.22	1.16	1.28		200	0.98	0.95	0.86	1.55	1.68	1.59
20	0.95	0.86	0.98	1.84	1.92	1.99		100	1.65	1.54	1.35	2.13	2.06	2.18
10	1.45	1.36	1.38	2.45	2.36	2.56		50	2.45	2.3	2.26	2.86	3.12	3.1
5	2.13	2.16	2.15	2.96	2.85	2.91		25	2.96	3.05	2.85	3.26	3.5	3.64
2.5	2.4	2.34	2.31	3.16	3.25	3.24		10	3.54	3.49	3.36	3.75	3.95	4.12
1	3.21	2.96	3.01	3.42	3.5	3.46		5	4.02	4.07	4.1	4.26	4.46	4.58
0	3.36	3.26	3.21	3.56	3.61	3.68		0	4.26	4.35	4.36	4.59	4.62	4.7
50	0.241071	0.251534	0.23676	0.275281	0.238227	0.25		400	0.225352	0.243678	0.245413	0.248366	0.242424	0.234043
40	0.208333	0.220859	0.233645	0.342697	0.32133	0.347826		200	0.230047	0.218391	0.197248	0.337691	0.363636	0.338298
20	0.282738	0.263804	0.305296	0.516854	0.531856	0.540761		100	0.387324	0.354023	0.309633	0.464052	0.445887	0.46383
10	0.431548	0.417178	0.429907	0.688202	0.65374	0.695652		50	0.575117	0.528736	0.518349	0.623094	0.675325	0.659574
5	0.633929	0.662577	0.669782	0.831461	0.789474	0.790761		25	0.694836	0.701149	0.65367	0.71024	0.757576	0.774468
2.5	0.714286	0.717791	0.719626	0.88764	0.900277	0.880435		10	0.830986	0.802299	0.770642	0.816993	0.854978	0.876596
1	0.955357	0.907975	0.937695	0.960674	0.969529	0.940217		5	0.943662	0.935632	0.940367	0.928105	0.965368	0.974468
0	1	1	1	1	1	1		0	1	1	1	1	1	1

## Sheet: 2f
5000 cells were seeded, wait for 21days
A549	PBS	non-treated MR5	MMA treated MRC5	A375	PBS	non-treated MR5	MMA treated BJ
colony numbers	21	32	46		41	62	78
	16	28	50		36	57	86
	12	20	62		35	50	92
	16.3333	26.6667	52.6667		37.3333	56.3333	85.3333
	1	1.63265	3.22449			1.50893	2.28571		1.52659	1.52659
		1.06947	2.11221			1.1395	1.72611		1.3242	1.3242
A549	PBS	non-treated MR5	MMA treated MRC5	A375	PBS	non-treated BJ	MMA treated MRC5
	14	26	40		35	38	69
	15	24	35		28	30	57
	10	20	36		22	43	54
	13	23.3333	37		28.3333	37	60
	1	1.79487	2.84615		2.17949	1.30588	2.11765
		1.17574	1.86438			0.986169	1.59919
A549	PBS	non-treated MR5	MMA treated MRC5	A375	PBS	non-treated BJ	MMA treated MRC5
	32	41	66		50	75	112
	30	48	75		57	68	102
	22	32	52		61	73	86
	28	40.3333	64.3333		56	72	100
	1	1.44048	2.29762			1.28571	1.78571
		0.943589	1.50506			0.970939	1.34853
A549	PBS	non-treated MR5	MMA treated MRC5	A375	PBS	non-treated BJ	MMA treated MRC5
	56	75	115		75	88	132
	57	70	105		76	92	126
	59	68	124		63	76	110
	57.3333	71	114.667		71.3333	85.3333	122.667
		1.23837	2			1.19626	1.71963
		0.8112	1.31011			0.903387	1.29862

## Sheet: 2g
migration
	A549 PBS	non-treated MRC5	MMA-treated MRC5	A375PBS	non-treated BJ	MMA-treated BJ
	56880	79813	287451	92514	119510	669520
	53102	84516	264580	104500	209735	561125
	54991	82164.5	276016	98507	164622	615322
	1	1.49414	5.01928	1	1.67118	6.24649
		1	3.3593			3.73778
		0.986011	3.31231		1.07208	4.0072
								1.51534	1.51534
								1.55882	1.55882
	A549 PBS	non-treated MRC5	MMA-treated MRC5	A375PBS	non-treated BJ	MMA-treated BJ
	66459	95886	287451	85546	102336	506241
	75114	97415	290152	78945	125465	645124
	70786.5	96650.5	288802	82245.5	113900	575682
	1	1.36538	4.0799	1	1.38488	6.99956
			2.9881			5.05426
		0.901037	2.69239		0.888421	4.49031
	A549 PBS	non-treated MRC5	MMA-treated MRC5	A375PBS	non-treated BJ	MMA-treated BJ
	89546	156664	426513	71126	102251	326541
	82003	132654	485001	61254	112256	380025
	85774.5	144659	455757	66190	107254	353283
	1	1.6865	5.31343	1	1.62039	5.33741
			3.15056			3.29391
		1.11295	3.50642		1.0395	3.42401
invasion
	A549 PBS	non-treated MRC5	MMA-treated MRC5	A375PBS	non-treated BJ	MMA-treated BJ
	5468	8451	27845	7845	12003	23658
	6125	10226	23654	9154	14126	21554
	5796.5	9338.5	25749.5	8499.5	13064.5	22606
	1	1.61106	4.44225	1	1.53709	2.65969
			2.75735			1.73034
		0.877183	2.4187		0.875545	1.51499
								A549 average of vehicles	1.83663	1.83663
								A375 average vehicles	1.75558	1.75558
	A549 PBS	non-treated MRC5	MMA-treated MRC5	A375PBS	non-treated BJ	MMA-treated BJ
	10112	21544	62364	8956	16552	32110
	12445	17445	64152	7654	20115	30665
	11278.5	19494.5	63258	8305	18333.5	31387.5
	1	1.72847	5.60872	1	2.20753	3.77935
			3.24492			1.71203
		0.941108	3.05382		1.25743	2.15276
	A549 PBS	non-treated MRC5	MMA-treated MRC5	A375PBS	non-treated BJ	MMA-treated BJ
	22365	45681	110235	18445	24652	68495
	21654	49856	126451	16445	28455	50265
	22009.5	47768.5	118343	17445	26553.5	59380
	1	2.17036	5.37691	1	1.52213	3.40384
			2.47743			2.23624
		1.18171	2.9276		0.867022	1.93887

## Sheet: 2h
A375
Mouse	Group	Seeded	primary tumor signal	Liver-Total Flux [p/s]	Lung-Total Flux [p/s]	Spleen-Total Flux [p/s]	Kidneys-Total Flux [p/s]	Brain-Total Flux [p/s]	Total Mets				relative mets
1	veh	Y	238000000	20500	79200	18300	26500	25700	170000		average vehicle	684875	vehcle	MMA
2	veh	Y	15900000000	15200	19000	14300	16900	19600	84900				0.24822	14.1296
3	veh	N	3540000										0.123964	53.7324
4	veh	Y	1110000000	12100	13400	13800	13000	13300	65600					10.3143
5	veh	Y	15400000000	12400	18800	9730	14800	13900	69600				0.0957839	58.7363
6	veh	Y	3910000000	17300	230000	19800	24400	22400	314000				0.101624
7	veh	Y	1010000000	10000	26000	19700	17900	23300	96900				0.458478	52.9148
8	veh	Y	3470000000	38700	60800	81800	212000	34900	428000				0.141486	62.9604
9	veh	N	4850000										0.624932	83.7671
10	veh	Y	5610000000	35900	64100	114000	3980000	59900	4250000					23.0115
11	MMA	N	1660000										6.20551
12	MMA	Y	2010000000	853000	7550000	789000	285000	200000	9677000					99.7554
13	MMA	Y	128000000	2100000	19800000	1900000	1700000	11300000	36800000
14	MMA	Y	11000000000	4690000	111000	319000	274000	1670000	7064000
15	MMA	Y	12000000000	3690000	8380000	5210000	22000000	947000	40227000
16	MMA	N	2600000
17	MMA	Y	4140000000	4930000	1310000	24100000	1490000	4410000	36240000
18	MMA	Y	12400000000	1160000	15900000	4860000	10700000	10500000	43120000
19	MMA	Y	11400000000	7260000	24800000	9540000	7250000	8520000	57370000
20	MMA	Y	3650000000	8350000	2160000	2640000	2280000	330000	15760000
21	MMA	N	53600000
22	MMA	Y	19300000000	10700000	9080000	9440000	25800000	13300000	68320000
A549
A549 primary tumor signal
	control	MMA				control average
1	3060000000	633000000				7661697900	0.399389	0.0826188
2	6210000000	5120000000				7661697900	0.810525	0.668259
3	4280000	4650000000				7661697900	0.000558623	0.606915
4	2540000000	3190000000				7661697900	0.331519	0.416357
5	688000000	8490000000				7661697900	0.0897973	1.10811
6	2400000000	6820000000				7661697900	0.313246	0.890142
7	20900000000	10200000000				7661697900	2.72785	1.3313
8	74700000	2950000000				7661697900	0.0097498	0.385032
9	31100000000					7661697900	4.05915
10	9639999000	16100000000				7661697900	1.25821	2.10136
A549 mets	control	MMA				control average
1	183000	3410000				540870	0.338344	6.30466
2	1360000	885000				540870	2.51447	1.63625
3	3090000	426000				540870	5.71302	0.78762
4	38600	24500000				540870	0.0713665	45.2974
5	415000	6560000				540870	0.767282	12.1286
6	67800	2290000				540870	0.125354	4.23392
7	92900	14600000				540870	0.17176	26.9935
8	48100	4680000				540870	0.0889308	8.65273
9	54600					540870	0.100948
10	58700	214000				540870	0.108529	0.395659

## Sheet: 3a
																				log2 transformed, median norm, imputed from norm distribution							#N/A
																				CTRL1	CTRL2	CTRL3	MMA1	MMA2	MMA3
uniprot	Gene name	Protein name	GOBP name	GOMF name	GOCC name	Keywords	total psm	total ctl psm	total MMA psm	ct gt0 all	gt0 psm in either	ct gt0 ctl psm	ct gt0 mma psm	1_MRUS Peptides	2_MRUS Peptides	3_MRUS Peptides	4_MMA Peptides	5_MMA Peptides	6_MMA Peptides	1_MRUS_area sum	2_MRUS_area sum	3_MRUS_area sum	4_MMA_area sum	5_MMA_area sum	6_MMA_area sum	ttest	BH adj P	Difference	-logP	abs product	BH adjP -logP	labels
Q14517	FAT1	Protocadherin Fat 1;Protocadherin Fat 1, nuclear form	actin cytoskeleton organization;actin filament organization;actin filament-based process;anatomical structure morphogenesis;biological adhesion;cell adhesion;cell communication;cell migration;cell motility;cell-cell adhesion;cell-cell signaling;cellular component movement;cellular component organization;cellular component organization at cellular level;cellular component organization or biogenesi…	binding;calcium ion binding;cation binding;ion binding;metal ion binding	adherens junction;anchoring junction;cell junction;cell part;cell projection;cell-cell junction;cell-substrate adherens junction;cell-substrate junction;cytoplasmic part;extracellular membrane-bounded organelle;extracellular organelle;extracellular region part;extracellular vesicular exosome;filopodium;focal adhesion;integral to membrane;integral to plasma membrane;intracellular membrane-bounded …	Calcium;Celladhesion;Cellmembrane;Completeproteome;Cytoplasm;Disulfidebond;EGF-likedomain;Glycoprotein;Membrane;Nucleus;Polymorphism;Referenceproteome;Repeat;Signal;Transmembrane;Transmembranehelix	12	0	12	3	1	0	3	0	0	0	1	7	4	-3.8839	-3.74614	-3.80133	-1.98195	-1.58861	-1.7205	7.47428e-05	0.051722	2.04677	4.12643	8.44587	1.28632	FAT1
P22392	NME2	Nucleoside diphosphate kinase B	biological adhesion;biological regulation;biosynthetic process;cell adhesion;cell surface receptor linked signaling pathway;cellular biosynthetic process;cellular macromolecule biosynthetic process;cellular macromolecule metabolic process;cellular metabolic process;cellular nitrogen compound biosynthetic process;cellular nitrogen compound metabolic process;cellular process;cellular response to st…	adenyl nucleotide binding;adenyl ribonucleotide binding;ATP binding;binding;catalytic activity;cation binding;DNA binding;ion binding;kinase activity;metal ion binding;nucleic acid binding;nucleic acid binding transcription factor activity;nucleobase-containing compound kinase activity;nucleoside diphosphate kinase activity;nucleotide binding;phosphotransferase activity, alcohol group as acceptor…	cell part;cell periphery;cell projection;cytoplasm;cytoplasmic part;cytosol;extracellular membrane-bounded organelle;extracellular organelle;extracellular region part;extracellular vesicular exosome;intracellular membrane-bounded organelle;intracellular organelle;intracellular part;lamellipodium;membrane-bounded organelle;membrane-bounded vesicle;mitochondrion;nucleus;organelle;ruffle;vesicle	3D-structure;Acetylation;Activator;Alternativesplicing;ATP-binding;Cellprojection;Completeproteome;Cytoplasm;Directproteinsequencing;DNA-binding;Kinase;Magnesium;Metal-binding;Nucleotide-binding;Nucleotidemetabolism;Nucleus;Referenceproteome;Transcription;Transcriptionregulation;Transferase	24	14	10	6	1	3	3	5	4	5	3	4	3	1.80521	1.90667	1.71872	0.957691	1.06257	0.935434	0.000249672	0.0632656	-0.824965	3.60263	2.97204	1.19883	NME2
P04843	RPN1	Dolichyl-diphosphooligosaccharide--protein glycosyltransferase subunit 1	biosynthetic process;carbohydrate metabolic process;cellular biosynthetic process;cellular carbohydrate metabolic process;cellular macromolecule biosynthetic process;cellular macromolecule metabolic process;cellular metabolic process;cellular process;cellular protein metabolic process;cotranslational protein targeting to membrane;establishment of localization;establishment of localization in cell…	catalytic activity;dolichyl-diphosphooligosaccharide-protein glycotransferase activity;oligosaccharyl transferase activity;transferase activity;transferase activity, transferring glycosyl groups;transferase activity, transferring hexosyl groups	cell part;cytoplasmic membrane-bounded vesicle;cytoplasmic part;cytoplasmic vesicle;endoplasmic reticulum;endoplasmic reticulum membrane;endoplasmic reticulum part;integral to membrane;intracellular membrane-bounded organelle;intracellular organelle;intracellular organelle part;intracellular part;intrinsic to membrane;macromolecular complex;melanosome;membrane;membrane part;membrane-bounded organ…	Acetylation;Completeproteome;Endoplasmicreticulum;Glycoprotein;Glycosyltransferase;Membrane;Referenceproteome;Signal;Transferase;Transmembrane;Transmembranehelix	40	23	17	6	1	3	3	9	4	10	3	6	8	0.968597	0.842613	0.904663	-0.291813	-0.287724	-0.0351925	0.000274273	0.0632656	-1.1102	3.56182	3.95433	1.19883	RPN1
Q9BQE3	TUBA1C	Tubulin alpha-1C chain	cell division;cellular component assembly;cellular component assembly at cellular level;cellular component organization;cellular component organization at cellular level;cellular component organization or biogenesis;cellular component organization or biogenesis at cellular level;cellular macromolecular complex assembly;cellular macromolecular complex subunit organization;cellular macromolecule me…	binding;catalytic activity;GTP binding;GTPase activity;guanyl nucleotide binding;guanyl ribonucleotide binding;hydrolase activity;hydrolase activity, acting on acid anhydrides;hydrolase activity, acting on acid anhydrides, in phosphorus-containing anhydrides;nucleoside-triphosphatase activity;nucleotide binding;purine nucleotide binding;purine ribonucleoside triphosphate binding;purine ribonucleo…	cell part;cytoplasmic microtubule;cytoplasmic part;cytoskeletal part;intracellular membrane-bounded organelle;intracellular organelle;intracellular organelle part;intracellular part;macromolecular complex;membrane-bounded organelle;microtubule;nucleus;organelle;organelle part;protein complex;vesicle	Acetylation;Completeproteome;Cytoplasm;Cytoskeleton;Directproteinsequencing;GTP-binding;Microtubule;Nitration;Nucleotide-binding;Phosphoprotein;Referenceproteome	24	11	13	6	1	3	3	5	3	3	2	6	5	1.66905	1.52817	1.54577	0.982088	0.954288	0.849953	0.000402539	0.0696392	-0.652217	3.39519	2.2144	1.15715	TUBA1C
O43854	EDIL3	EGF-like repeat and discoidin I-like domain-containing protein 3	biological adhesion;biological regulation;cell adhesion;cellular process;developmental process;multicellular organismal development;multicellular organismal process;positive regulation of biological process;positive regulation of cell adhesion;positive regulation of cell-substrate adhesion;positive regulation of cellular process;regulation of biological process;regulation of cell adhesion;regulat…	binding;calcium ion binding;cation binding;integrin binding;ion binding;metal ion binding;protein binding;protein complex binding;receptor binding	extracellular membrane-bounded organelle;extracellular organelle;extracellular region part;extracellular vesicular exosome;membrane-bounded organelle;membrane-bounded vesicle;organelle;vesicle	3D-structure;Alternativesplicing;Calcium;Celladhesion;Completeproteome;Developmentalprotein;Disulfidebond;EGF-likedomain;Glycoprotein;Metal-binding;Referenceproteome;Repeat;Secreted;Signal	141	74	67	6	1	3	3	27	20	27	19	26	22	5.31309	5.47881	5.45159	4.73854	4.66128	4.45144	0.00133773	0.174387	-0.797407	2.87363	2.29145	0.758485	EDIL3
B5ME19	EIF3CL	Eukaryotic translation initiation factor 3 subunit C-like protein	biological regulation;cellular component assembly;cellular component assembly at cellular level;cellular component organization;cellular component organization at cellular level;cellular component organization or biogenesis;cellular component organization or biogenesis at cellular level;cellular macromolecular complex assembly;cellular macromolecular complex subunit organization;cellular process;…	binding;nucleic acid binding;RNA binding;translation factor activity, nucleic acid binding;translation initiation factor activity	cell part;cytoplasmic part;eukaryotic 43S preinitiation complex;eukaryotic 48S preinitiation complex;eukaryotic translation initiation factor 3 complex;intracellular part;macromolecular complex;protein complex;ribonucleoprotein complex;translation preinitiation complex	Acetylation;Completeproteome;Cytoplasm;Initiationfactor;Phosphoprotein;Proteinbiosynthesis;Referenceproteome	8	2	6	5	1	2	3	1	0	1	1	3	2	-3.65988	-4.34216	-3.80066	-1.53646	-1.10232	-1.91164	0.00151203	0.174387	2.41743	2.82044	6.81822	0.758485	EIF3CL
P04080	CSTB	Cystatin-B	adult behavior;adult locomotory behavior;behavior;biological regulation;locomotory behavior;multicellular organismal process;negative regulation of biological process;negative regulation of catalytic activity;negative regulation of cellular metabolic process;negative regulation of cellular process;negative regulation of cellular protein metabolic process;negative regulation of endopeptidase activ…	binding;cysteine-type endopeptidase inhibitor activity;endopeptidase inhibitor activity;endopeptidase regulator activity;enzyme binding;enzyme inhibitor activity;enzyme regulator activity;peptidase inhibitor activity;peptidase regulator activity;protease binding;protein binding	cell part;cytoplasm;extracellular membrane-bounded organelle;extracellular organelle;extracellular region part;extracellular space;extracellular vesicular exosome;intracellular non-membrane-bounded organelle;intracellular organelle;intracellular organelle part;intracellular part;membrane-bounded organelle;membrane-bounded vesicle;non-membrane-bounded organelle;nuclear part;nucleolus;organelle;org…	3D-structure;Acetylation;Completeproteome;Cytoplasm;Directproteinsequencing;Diseasemutation;Epilepsy;Nucleus;Proteaseinhibitor;Referenceproteome;Thiolproteaseinhibitor	4	0	4	3	1	0	3	0	0	0	1	1	2	-4.37939	-4.23852	-4.92487	-2.12578	-2.80317	-2.13404	0.00214756	0.212301	2.15993	2.66806	5.76282	0.673047	CSTB
Q92783	STAM	Signal transducing adapter molecule 1	biological regulation;cell surface receptor linked signaling pathway;cellular component organization;cellular component organization or biogenesis;cellular process;cellular response to stimulus;endosome transport;enzyme linked receptor protein signaling pathway;epidermal growth factor receptor signaling pathway;establishment of localization;establishment of localization in cell;establishment of p…	binding;binding, bridging;protein binding;protein binding, bridging;SH3/SH2 adaptor activity;signaling adaptor activity	cell part;cytoplasmic part;cytosol;early endosome membrane;endosomal part;endosome membrane;intracellular organelle part;intracellular part;membrane;organelle membrane;organelle part	3D-structure;Alternativesplicing;Completeproteome;Cytoplasm;Directproteinsequencing;Endosome;Membrane;Phosphoprotein;Polymorphism;Proteintransport;Referenceproteome;SH3domain;Transport	5	0	5	3	1	0	3	0	0	0	1	2	2	-4.25253	-3.93369	-4.30067	-2.83571	-2.2159	-1.82758	0.00405889	0.29893	1.86923	2.39159	4.47045	0.524431	STAM
P05231	IL6	Interleukin-6	acute inflammatory response;acute-phase response;aging;anatomical structure development;anatomical structure homeostasis;anatomical structure morphogenesis;apoptosis;behavior;biological regulation;bone remodeling;branching involved in salivary gland morphogenesis;carbohydrate homeostasis;cell activation;cell chemotaxis;cell death;cell fate commitment;cell growth;cell migration;cell motility;cell …	binding;cytokine activity;cytokine receptor binding;growth factor activity;growth factor receptor binding;interleukin-6 receptor binding;protein binding;receptor binding	cell part;cytoplasm;external side of plasma membrane;extracellular region;extracellular region part;extracellular space;interleukin-6 receptor complex;intracellular part;macromolecular complex;membrane part;plasma membrane part;protein complex;receptor complex	3D-structure;Acutephase;Completeproteome;Cytokine;Directproteinsequencing;Disulfidebond;Glycoprotein;Growthfactor;Polymorphism;Referenceproteome;Secreted;Signal	23	5	18	6	1	3	3	2	2	1	3	7	8	-0.312643	0.887676	-0.0583954	2.8036	2.22532	2.64927	0.00410763	0.29893	2.38719	2.38641	5.6968	0.524431	IL6
P02675	FGB	Fibrinogen beta chain;Fibrinopeptide B	antibacterial humoral response;antimicrobial humoral response;biological adhesion;biological regulation;blood coagulation;cell activation;cell adhesion;cell-cell adhesion;cell-matrix adhesion;cell-substrate adhesion;cellular component assembly;cellular component assembly at cellular level;cellular component organization;cellular component organization at cellular level;cellular component organiza…	binding;chaperone binding;protein binding;structural molecule activity	blood microparticle;cell cortex;cell part;cell surface;cytoplasmic membrane-bounded vesicle;cytoplasmic membrane-bounded vesicle lumen;cytoplasmic part;cytoplasmic vesicle;cytoplasmic vesicle part;external side of plasma membrane;extracellular membrane-bounded organelle;extracellular organelle;extracellular region;extracellular region part;extracellular space;extracellular vesicular exosome;fibri…	3D-structure;Adaptiveimmunity;Bloodcoagulation;Coiledcoil;Completeproteome;Directproteinsequencing;Diseasemutation;Disulfidebond;Glycoprotein;Hemostasis;Immunity;Innateimmunity;Polymorphism;Pyrrolidonecarboxylicacid;Referenceproteome;Secreted;Signal	3	0	3	3	1	0	3	0	0	0	1	1	1	-3.81296	-4.80238	-4.20358	-1.36327	-1.97246	-2.3902	0.00466339	0.29893	2.36433	2.3313	5.51196	0.524431	FGB
Q13641	TPBG	Trophoblast glycoprotein	biological adhesion;cell adhesion;cellular process		cell part;cell surface;cytoplasmic part;endoplasmic reticulum;integral to membrane;integral to plasma membrane;intracellular membrane-bounded organelle;intracellular organelle;intracellular part;intrinsic to membrane;intrinsic to plasma membrane;membrane part;membrane-bounded organelle;organelle;plasma membrane part	3D-structure;Cellmembrane;Completeproteome;Directproteinsequencing;Disulfidebond;Glycoprotein;Leucine-richrepeat;Membrane;Referenceproteome;Repeat;Signal;Transmembrane;Transmembranehelix	7	1	6	4	1	1	3	1	0	0	2	2	2	-3.42122	-4.79977	-4.34865	-1.38456	-1.98826	-1.67544	0.00475177	0.29893	2.50712	2.32314	5.82441	0.524431	TPBG
Q9BZG1	RAB34	Ras-related protein Rab-34	antigen processing and presentation;biological regulation;cellular component organization;cellular component organization at cellular level;cellular component organization or biogenesis;cellular component organization or biogenesis at cellular level;cellular localization;cellular macromolecule localization;cellular membrane organization;cellular process;cellular protein localization;cellular resp…	binding;catalytic activity;enzyme binding;GTP binding;GTPase activity;GTPase binding;guanyl nucleotide binding;guanyl ribonucleotide binding;hydrolase activity;hydrolase activity, acting on acid anhydrides;hydrolase activity, acting on acid anhydrides, in phosphorus-containing anhydrides;nucleoside-triphosphatase activity;nucleotide binding;protein binding;purine nucleotide binding;purine ribonuc…	cell part;cytoplasmic membrane-bounded vesicle;cytoplasmic part;cytoplasmic vesicle;cytoplasmic vesicle membrane;cytoplasmic vesicle part;endocytic vesicle;endocytic vesicle membrane;extracellular membrane-bounded organelle;extracellular organelle;extracellular region part;extracellular vesicular exosome;Golgi apparatus;Golgi apparatus part;Golgi cisterna;Golgi stack;intracellular membrane-bounde…	Acetylation;Alternativesplicing;Completeproteome;Cytoplasm;Cytoplasmicvesicle;Golgiapparatus;GTP-binding;Lipoprotein;Membrane;Nucleotide-binding;Phosphoprotein;Polymorphism;Prenylation;Proteintransport;Referenceproteome;Transport	10	3	7	6	1	3	3	1	1	1	1	3	3	-1.96988	-2.29272	-2.69494	0.181023	-0.767225	-0.762329	0.00782982	0.45152	1.86967	2.10625	3.93799	0.345323	RAB34
Q01995	TAGLN	Transgelin	anatomical structure development;cell differentiation;cellular developmental process;cellular process;developmental process;epithelial cell differentiation;muscle organ development;muscle structure development;organ development		cell part;cytoplasm;intracellular part	Acetylation;Actin-binding;Completeproteome;Cytoplasm;Muscleprotein;Phosphoprotein;Polymorphism;Referenceproteome	35	10	25	6	1	3	3	4	3	3	6	8	11	-0.296104	0.450518	0.0961399	1.45011	1.04411	1.48193	0.00851708	0.453371	1.24186	2.06971	2.5703	0.343547
Q13308	PTK7	Inactive tyrosine-protein kinase 7	actin cytoskeleton organization;actin cytoskeleton reorganization;actin filament-based process;anatomical structure development;anatomical structure formation involved in morphogenesis;anatomical structure morphogenesis;axis elongation;biological adhesion;biological regulation;canonical Wnt receptor signaling pathway;cell adhesion;cell communication;cell differentiation;cell migration;cell motili…	adenyl nucleotide binding;adenyl ribonucleotide binding;ATP binding;binding;catalytic activity;kinase activity;nucleotide binding;phosphotransferase activity, alcohol group as acceptor;protein kinase activity;protein tyrosine kinase activity;purine nucleotide binding;purine ribonucleoside triphosphate binding;purine ribonucleotide binding;ribonucleotide binding;transferase activity;transferase ac…	adherens junction;anchoring junction;cell junction;cell part;cell-cell junction;cell-substrate adherens junction;cell-substrate junction;focal adhesion;integral to membrane;integral to plasma membrane;intrinsic to membrane;intrinsic to plasma membrane;membrane part;plasma membrane part	Alternativesplicing;Celladhesion;Celljunction;Completeproteome;Disulfidebond;Glycoprotein;Immunoglobulindomain;Membrane;Polymorphism;Receptor;Referenceproteome;Repeat;Signal;Transmembrane;Transmembranehelix;Wntsignalingpathway	78	31	47	6	1	3	3	14	7	10	9	21	17	1.54742	1.48328	1.19093	2.1805	1.90634	2.02438	0.00965501	0.477234	0.629867	2.01525	1.26934	0.321269	PTK7
P15559	NQO1	NAD(P)H dehydrogenase [quinone] 1	aging;biological regulation;biosynthetic process;cell communication;cell-cell signaling;cellular biosynthetic process;cellular metabolic process;cellular nitrogen compound biosynthetic process;cellular nitrogen compound metabolic process;cellular process;developmental process;metabolic process;negative regulation of catalytic activity;negative regulation of molecular function;nitric oxide biosynt…	antioxidant activity;binding;catalytic activity;cytochrome-b5 reductase activity;identical protein binding;NAD(P)H dehydrogenase (quinone) activity;oxidoreductase activity;oxidoreductase activity, acting on NADH or NADPH;oxidoreductase activity, acting on NADH or NADPH, heme protein as acceptor;oxidoreductase activity, acting on NADH or NADPH, quinone or similar compound as acceptor;oxidoreductas…	cell body;cell part;cytoplasm;cytoplasmic part;cytosol;extracellular membrane-bounded organelle;extracellular organelle;extracellular region part;extracellular vesicular exosome;intracellular part;membrane-bounded organelle;membrane-bounded vesicle;neuronal cell body;organelle;vesicle	3D-structure;Alternativesplicing;Completeproteome;Cytoplasm;FAD;Flavoprotein;NAD;NADP;Oxidoreductase;Polymorphism;Referenceproteome	22	8	14	6	1	3	3	5	1	2	3	5	6	-0.243269	-0.365946	-0.25762	0.358751	1.18597	1.04583	0.0111784	0.495691	1.15246	1.95162	2.24917	0.304789	NQO1
Q96RF0	SNX18	Sorting nexin-18	biological regulation;cell cycle cytokinesis;cell cycle phase;cell cycle process;cellular component organization;cellular component organization at cellular level;cellular component organization or biogenesis;cellular component organization or biogenesis at cellular level;cellular membrane organization;cellular process;cytokinesis;cytokinesis after mitosis;endocytosis;endosome transport;establish…	binding;lipid binding;phosphatidylinositol binding;phosphatidylinositol-4,5-bisphosphate binding;phospholipid binding	cell body;cell part;cell projection part;cytoplasmic membrane-bounded vesicle;cytoplasmic part;cytoplasmic vesicle;cytoplasmic vesicle membrane;cytoplasmic vesicle part;endosomal part;endosome;endosome membrane;extracellular membrane-bounded organelle;extracellular organelle;extracellular region part;extracellular vesicular exosome;extrinsic to internal side of plasma membrane;extrinsic to membra…	Alternativesplicing;Cellcycle;Celldivision;Cellmembrane;Completeproteome;Cytoplasmicvesicle;Endocytosis;Endosome;Lipid-binding;Membrane;Mitosis;Polymorphism;Proteintransport;Referenceproteome;SH3domain;Transport	8	2	6	5	1	2	3	1	0	1	2	2	2	-4.85697	-5.41319	-3.73434	-0.726902	-1.51099	-2.45134	0.0114611	0.495691	3.10509	1.94078	6.02628	0.304789	SNX18
Q9Y617	PSAT1	Phosphoserine aminotransferase	amine biosynthetic process;amine metabolic process;biosynthetic process;carboxylic acid biosynthetic process;carboxylic acid metabolic process;cellular amine metabolic process;cellular amino acid biosynthetic process;cellular amino acid metabolic process;cellular biosynthetic process;cellular ketone metabolic process;cellular metabolic process;cellular nitrogen compound biosynthetic process;cellu…	binding;catalytic activity;cofactor binding;O-phospho-L-serine:2-oxoglutarate aminotransferase activity;pyridoxal phosphate binding;transaminase activity;transferase activity;transferase activity, transferring nitrogenous groups;vitamin B6 binding;vitamin binding	cell part;cytoplasm;cytoplasmic part;cytosol;extracellular membrane-bounded organelle;extracellular organelle;extracellular region part;extracellular vesicular exosome;intracellular part;membrane-bounded organelle;membrane-bounded vesicle;organelle;vesicle	3D-structure;Acetylation;Alternativesplicing;Amino-acidbiosynthesis;Aminotransferase;Completeproteome;Diseasemutation;Polymorphism;Pyridoxalphosphate;Referenceproteome;Serinebiosynthesis;Transferase	4	0	4	3	1	0	3	0	0	0	1	2	1	-4.07752	-3.7766	-5.53802	-2.41343	-2.13741	-1.8912	0.0148041	0.544202	2.3167	1.82962	4.23867	0.26424	PSAT1
O43491	EPB41L2	Band 4.1-like protein 2	actin cytoskeleton organization;actin filament-based process;cellular component organization;cellular component organization at cellular level;cellular component organization or biogenesis;cellular component organization or biogenesis at cellular level;cellular process;cortical actin cytoskeleton organization;cortical cytoskeleton organization;cytoskeleton organization;organelle organization	structural molecule activity	adherens junction;anchoring junction;cell cortex part;cell junction;cell part;cell-substrate adherens junction;cell-substrate junction;cytoplasmic part;cytoskeletal part;extracellular membrane-bounded organelle;extracellular organelle;extracellular region part;extracellular vesicular exosome;extrinsic to membrane;focal adhesion;intracellular membrane-bounded organelle;intracellular organelle;intr…	Acetylation;Actin-binding;Alternativesplicing;Cellmembrane;Completeproteome;Cytoplasm;Cytoskeleton;Directproteinsequencing;Membrane;Phosphoprotein;Polymorphism;Referenceproteome	69	25	44	6	1	3	3	13	6	6	12	15	17	1.64153	1.7476	1.31051	2.40112	2.25127	2.06244	0.0149321	0.544202	0.671729	1.82588	1.2265	0.26424	EPB41L2
Q14699	RFTN1	Raftlin	activation of immune response;activation of innate immune response;antigen processing and presentation;antigen receptor-mediated signaling pathway;B cell receptor signaling pathway;biological regulation;cell surface receptor linked signaling pathway;cellular component assembly;cellular component assembly at cellular level;cellular component organization;cellular component organization at cellular…	binding;double-stranded RNA binding;nucleic acid binding;RNA binding	cell part;cytoplasm;cytoplasmic part;endosome;extracellular membrane-bounded organelle;extracellular organelle;extracellular region part;extracellular vesicular exosome;intracellular membrane-bounded organelle;intracellular organelle;intracellular part;macromolecular complex;membrane;membrane part;membrane raft;membrane-bounded organelle;membrane-bounded vesicle;organelle;plasma membrane;protein …	Cellmembrane;Completeproteome;Lipoprotein;Membrane;Myristate;Palmitate;Phosphoprotein;Polymorphism;Referenceproteome	44	18	26	6	1	3	3	9	2	7	4	10	12	0.240318	0.0133762	0.702309	1.07079	1.37684	1.58935	0.0152501	0.544202	1.02699	1.81673	1.86576	0.26424	RFTN1
P63241	EIF5A	Eukaryotic translation initiation factor 5A-1	amine biosynthetic process;amine metabolic process;apoptosis;biological regulation;biosynthetic process;carboxylic acid biosynthetic process;carboxylic acid metabolic process;cell death;cellular amine metabolic process;cellular amino acid biosynthetic process;cellular amino acid metabolic process;cellular biosynthetic process;cellular ketone metabolic process;cellular macromolecule metabolic proc…	binding;nucleic acid binding;protein binding;protein N-terminus binding;ribonucleoprotein binding;ribosome binding;RNA binding;snRNA binding;translation elongation factor activity;translation factor activity, nucleic acid binding;U6 snRNA binding	annulate lamellae;cell part;cytoplasm;cytoplasmic part;cytosol;endoplasmic reticulum membrane;endoplasmic reticulum part;extracellular membrane-bounded organelle;extracellular organelle;extracellular region part;extracellular vesicular exosome;intracellular membrane-bounded organelle;intracellular organelle;intracellular organelle part;intracellular part;macromolecular complex;membrane;membrane p…	3D-structure;Acetylation;Alternativesplicing;Completeproteome;Cytoplasm;Directproteinsequencing;Elongationfactor;Endoplasmicreticulum;Hypusine;Membrane;mRNAtransport;Nuclearporecomplex;Nucleus;Proteinbiosynthesis;Proteintransport;Referenceproteome;RNA-binding;Translocation;Transport	21	8	13	6	1	3	3	4	2	2	3	5	5	-0.884531	-1.28527	-1.87864	0.812822	0.186472	-0.160982	0.0159256	0.544202	1.62892	1.7979	2.92864	0.26424
P07814	EPRS	Bifunctional glutamate/proline--tRNA ligase;Glutamate--tRNA ligase;Proline--tRNA ligase	amine metabolic process;amino acid activation;biological regulation;carboxylic acid metabolic process;cellular amine metabolic process;cellular amino acid metabolic process;cellular component assembly;cellular component organization;cellular component organization or biogenesis;cellular ketone metabolic process;cellular macromolecule metabolic process;cellular metabolic process;cellular nitrogen …	adenyl nucleotide binding;adenyl ribonucleotide binding;aminoacyl-tRNA ligase activity;ATP binding;binding;catalytic activity;enzyme binding;glutamate-tRNA ligase activity;GTPase binding;ligase activity;ligase activity, forming aminoacyl-tRNA and related compounds;ligase activity, forming carbon-oxygen bonds;nucleic acid binding;nucleotide binding;proline-tRNA ligase activity;protein binding;puri…	aminoacyl-tRNA synthetase multienzyme complex;cell part;cytoplasm;cytoplasmic part;cytosol;intracellular part;macromolecular complex;membrane;protein complex;ribonucleoprotein complex	3D-structure;Acetylation;Aminoacyl-tRNAsynthetase;ATP-binding;Completeproteome;Cytoplasm;Ligase;Multifunctionalenzyme;Nucleotide-binding;Phosphoprotein;Polymorphism;Proteinbiosynthesis;Referenceproteome;Repeat;RNA-binding;Translationregulation	10	1	9	4	1	1	3	0	0	1	2	5	2	-4.28887	-4.16143	-6.32872	-2.142	-1.75499	-2.30801	0.0166238	0.544202	2.858	1.77927	5.08516	0.26424	EPRS
P30048	PRDX3	Thioredoxin-dependent peroxide reductase, mitochondrial	anatomical structure development;biological regulation;catabolic process;cell differentiation;cellular catabolic process;cellular chemical homeostasis;cellular component organization;cellular component organization at cellular level;cellular component organization or biogenesis;cellular component organization or biogenesis at cellular level;cellular developmental process;cellular homeostasis;cell…	alkyl hydroperoxide reductase activity;antioxidant activity;binding;caspase inhibitor activity;caspase regulator activity;catalytic activity;cysteine-type endopeptidase inhibitor activity;endopeptidase inhibitor activity;endopeptidase regulator activity;enzyme binding;enzyme inhibitor activity;enzyme regulator activity;kinase binding;oxidoreductase activity;oxidoreductase activity, acting on a su…	cell part;cytoplasm;cytoplasmic part;cytosol;early endosome;endosome;extracellular membrane-bounded organelle;extracellular organelle;extracellular region part;extracellular vesicular exosome;intracellular membrane-bounded organelle;intracellular organelle;intracellular organelle lumen;intracellular organelle part;intracellular part;membrane-bounded organelle;membrane-bounded vesicle;membrane-enc…	Acetylation;Alternativesplicing;Antioxidant;Completeproteome;Directproteinsequencing;Disulfidebond;Mitochondrion;Oxidoreductase;Peroxidase;Phosphoprotein;Polymorphism;Redox-activecenter;Referenceproteome;Transitpeptide	7	5	2	5	1	3	2	2	2	1	0	1	1	-2.37391	-1.31851	-2.19848	-3.88686	-4.2065	-3.13891	0.0173012	0.544202	-1.78046	1.76192	3.13703	0.26424	PRDX3
O95271	TNKS	Tankyrase-1	biological regulation;cell cycle phase;cell cycle process;cell division;cell surface receptor linked signaling pathway;cellular component assembly;cellular component assembly at cellular level;cellular component organization;cellular component organization at cellular level;cellular component organization or biogenesis;cellular component organization or biogenesis at cellular level;cellular local…	binding;catalytic activity;cation binding;ion binding;metal ion binding;NAD+ ADP-ribosyltransferase activity;transferase activity;transferase activity, transferring glycosyl groups;transferase activity, transferring pentosyl groups;transition metal ion binding;zinc ion binding	cell part;chromosomal part;chromosome, centromeric region;chromosome, telomeric region;cytoplasmic part;cytoskeletal part;cytosol;Golgi apparatus;Golgi apparatus part;Golgi membrane;intracellular membrane-bounded organelle;intracellular organelle;intracellular organelle part;intracellular part;macromolecular complex;membrane;membrane part;membrane-bounded organelle;microtubule organizing center p…	3D-structure;ADP-ribosylation;Alternativesplicing;ANKrepeat;Cellcycle;Celldivision;Centromere;Chromosome;Completeproteome;Cytoplasm;Cytoskeleton;Glycosyltransferase;Golgiapparatus;Membrane;Metal-binding;Mitosis;mRNAtransport;NAD;Nuclearporecomplex;Nucleus;Phosphoprotein;Proteintransport;Referenceproteome;Repeat;Telomere;Transferase;Translocation;Transport;Ublconjugation;Wntsignalingpathway;Zinc	4	1	3	4	1	1	3	1	0	0	1	1	1	-3.37997	-4.31926	-4.83738	-2.25176	-2.56691	-2.63132	0.0185712	0.558751	1.69554	1.73116	2.93526	0.252782	TNKS
P02100	HBE1	Hemoglobin subunit epsilon	biological regulation;blood coagulation;cellular component assembly;cellular component organization;cellular component organization or biogenesis;coagulation;hemostasis;macromolecular complex assembly;macromolecular complex subunit organization;multicellular organismal process;negative regulation of biological process;negative regulation of biosynthetic process;negative regulation of cellular bio…	binding;cation binding;heme binding;ion binding;iron ion binding;metal ion binding;oxygen binding;oxygen transporter activity;substrate-specific transporter activity;tetrapyrrole binding;transition metal ion binding;transporter activity	blood microparticle;cell part;cytoplasmic part;cytosol;cytosolic part;extracellular region part;hemoglobin complex;intracellular part;macromolecular complex;protein complex	3D-structure;Completeproteome;Directproteinsequencing;Heme;Iron;Metal-binding;Oxygentransport;Referenceproteome;Transport	4	1	3	4	1	1	3	0	0	1	1	1	1	-3.83234	-4.23797	-3.03446	-1.50986	-1.88002	-2.5447	0.0207848	0.577537	1.7234	1.68225	2.8992	0.23842	HBE1
O95297	MPZL1	Myelin protein zero-like protein 1	biological regulation;cell communication;cell surface receptor linked signaling pathway;cell-cell signaling;cellular process;cellular response to stimulus;enzyme linked receptor protein signaling pathway;regulation of biological process;regulation of cellular process;response to stimulus;signal transduction;signaling;transmembrane receptor protein tyrosine kinase signaling pathway	structural molecule activity	adherens junction;anchoring junction;cell junction;cell part;cell surface;cell-substrate adherens junction;cell-substrate junction;focal adhesion;integral to membrane;integral to plasma membrane;intrinsic to membrane;intrinsic to plasma membrane;membrane part;plasma membrane part	Alternativesplicing;Completeproteome;Directproteinsequencing;Disulfidebond;Glycoprotein;Immunoglobulindomain;Membrane;Phosphoprotein;Referenceproteome;Signal;Transmembrane;Transmembranehelix	9	2	7	5	1	2	3	1	0	1	2	2	3	-3.20718	-4.21473	-2.26362	-0.819054	-1.46023	-0.562708	0.0215914	0.577537	2.28118	1.66572	3.7998	0.23842	MPZL1
P48643	CCT5	T-complex protein 1 subunit epsilon	binding of sperm to zona pellucida;cell recognition;cell-cell recognition;cellular macromolecule metabolic process;cellular metabolic process;cellular process;cellular process involved in reproduction;cellular protein metabolic process;'de novo' posttranslational protein folding;'de novo' protein folding;macromolecule metabolic process;metabolic process;multi-organism process;primary metabolic pr…	adenyl nucleotide binding;adenyl ribonucleotide binding;ATP binding;beta-tubulin binding;binding;cytoskeletal protein binding;G-protein beta-subunit binding;nucleotide binding;protein binding;purine nucleotide binding;purine ribonucleoside triphosphate binding;purine ribonucleotide binding;ribonucleotide binding;tubulin binding	cell body;cell part;centrosome;chaperonin-containing T-complex;cytoplasm;cytoplasmic part;cytoskeletal part;cytosol;cytosolic part;extracellular membrane-bounded organelle;extracellular organelle;extracellular region part;extracellular vesicular exosome;intracellular non-membrane-bounded organelle;intracellular organelle;intracellular organelle part;intracellular part;macromolecular complex;membr…	Acetylation;Alternativesplicing;ATP-binding;Chaperone;Completeproteome;Cytoplasm;Cytoskeleton;Directproteinsequencing;Diseasemutation;Neuropathy;Nucleotide-binding;Phosphoprotein;Polymorphism;Referenceproteome	24	6	18	6	1	3	3	4	1	1	3	8	7	-0.67173	-2.26899	-1.43896	0.00265121	0.59053	0.391817	0.0221367	0.577537	1.78823	1.65489	2.95932	0.23842
Q92572	AP3S1	AP-3 complex subunit sigma-1	anterograde axon cargo transport;anterograde synaptic vesicle transport;axon cargo transport;biological regulation;cell surface receptor linked signaling pathway;cellular component movement;cellular process;cellular response to chemical stimulus;cellular response to endogenous stimulus;cellular response to hormone stimulus;cellular response to insulin stimulus;cellular response to organic substan…	protein transporter activity;substrate-specific transporter activity;transporter activity	AP-3 adaptor complex;AP-type membrane coat adaptor complex;cell part;cytoplasmic membrane-bounded vesicle;cytoplasmic part;cytoplasmic vesicle;cytoplasmic vesicle membrane;cytoplasmic vesicle part;Golgi apparatus;intracellular membrane-bounded organelle;intracellular organelle;intracellular organelle part;intracellular part;macromolecular complex;membrane;membrane part;membrane-bounded organelle;…	Completeproteome;Cytoplasmicvesicle;Golgiapparatus;Membrane;Polymorphism;Proteintransport;Referenceproteome;Transport	4	0	4	3	1	0	3	0	0	0	1	2	1	-4.40645	-4.17754	-5.08417	-2.50449	-3.48678	-3.28892	0.0225339	0.577537	1.46265	1.64716	2.40923	0.23842
P08473	MME	Neprilysin	aging;amine metabolic process;anatomical structure development;angiotensin maturation;beta-amyloid metabolic process;biological regulation;carboxylic acid metabolic process;cell aging;cellular amide metabolic process;cellular amine metabolic process;cellular amino acid metabolic process;cellular ketone metabolic process;cellular lactam metabolic process;cellular macromolecule metabolic process;ce…	binding;catalytic activity;cation binding;endopeptidase activity;exopeptidase activity;hydrolase activity;ion binding;metal ion binding;metalloendopeptidase activity;metallopeptidase activity;peptidase activity;peptidase activity, acting on L-amino acid peptides;peptide binding;transition metal ion binding;zinc ion binding	adherens junction;anchoring junction;axon;brush border;cell junction;cell part;cell projection;cell projection part;cell-substrate adherens junction;cell-substrate junction;clathrin-coated vesicle;coated vesicle;cytoplasm;cytoplasmic membrane-bounded vesicle;cytoplasmic part;cytoplasmic vesicle;dendrite;extracellular membrane-bounded organelle;extracellular organelle;extracellular region part;ext…	3D-structure;Cellmembrane;Completeproteome;Disulfidebond;Glycoprotein;Hydrolase;Lipoprotein;Membrane;Metal-binding;Metalloprotease;Myristate;Phosphoprotein;Protease;Referenceproteome;Signal-anchor;Transmembrane;Transmembranehelix;Zinc	43	14	29	6	1	3	3	8	3	3	7	9	13	0.814089	-0.17107	-0.560396	2.0474	1.22318	1.87958	0.0244925	0.605315	1.68918	1.61097	2.72122	0.218019	MME
Q9ULA0	DNPEP	Aspartyl aminopeptidase	cellular metabolic process;cellular process;metabolic process;peptide metabolic process	aminopeptidase activity;binding;catalytic activity;cation binding;exopeptidase activity;hydrolase activity;ion binding;metal ion binding;metallopeptidase activity;peptidase activity;peptidase activity, acting on L-amino acid peptides;transition metal ion binding;zinc ion binding	blood microparticle;cell part;cytoplasm;extracellular region part;intracellular membrane-bounded organelle;intracellular organelle;intracellular organelle part;intracellular part;membrane-bounded organelle;nuclear part;nucleoplasm;nucleus;organelle;organelle part	3D-structure;Acetylation;Aminopeptidase;Completeproteome;Cytoplasm;Hydrolase;Metal-binding;Metalloprotease;Phosphoprotein;Protease;Referenceproteome;Zinc	4	1	3	4	1	1	3	1	0	0	1	1	1	-4.57478	-4.45447	-3.80129	-2.80117	-3.15517	-3.54682	0.0263581	0.628959	1.10913	1.57909	1.75141	0.201378
P39019	RPS19	40S ribosomal protein S19	biological regulation;biosynthetic process;catabolic process;cell chemotaxis;cell differentiation;cell migration;cell motility;cellular biosynthetic process;cellular catabolic process;cellular component assembly;cellular component assembly at cellular level;cellular component biogenesis;cellular component biogenesis at cellular level;cellular component disassembly;cellular component disassembly a…	binding;enzyme binding;fibroblast growth factor binding;growth factor binding;identical protein binding;kinase binding;protein binding;protein dimerization activity;protein homodimerization activity;protein kinase binding;structural constituent of ribosome;structural molecule activity	adherens junction;anchoring junction;cell junction;cell part;cell-substrate adherens junction;cell-substrate junction;cytoplasm;cytoplasmic part;cytosol;cytosolic small ribosomal subunit;extracellular membrane-bounded organelle;extracellular organelle;extracellular region part;extracellular vesicular exosome;focal adhesion;intracellular non-membrane-bounded organelle;intracellular organelle;intra…	3D-structure;Acetylation;Completeproteome;Diamond-Blackfananemia;Directproteinsequencing;Diseasemutation;Nucleus;Referenceproteome;Ribonucleoprotein;Ribosomalprotein	7	2	5	5	1	2	3	1	0	1	1	2	2	-4.54918	-4.75824	-2.2299	-1.26911	-1.05142	-1.09235	0.02907	0.670548	2.70814	1.53656	4.16121	0.17357
P08670	VIM	Vimentin	actin filament-based movement;actin filament-based process;actin-mediated cell contraction;actin-myosin filament sliding;anatomical structure development;apoptosis;astrocyte development;astrocyte differentiation;Bergmann glial cell differentiation;biological regulation;cell death;cell development;cell differentiation;cellular component disassembly;cellular component disassembly at cellular level;…	binding;double-stranded RNA binding;glycoprotein binding;identical protein binding;nucleic acid binding;protein binding;protein C-terminus binding;RNA binding;scaffold protein binding;structural constituent of cytoskeleton;structural constituent of eye lens;structural molecule activity	adherens junction;anchoring junction;cell junction;cell leading edge;cell part;cell projection;cell-substrate adherens junction;cell-substrate junction;cytoplasm;cytoplasmic part;cytoskeletal part;cytoskeleton;cytosol;extracellular membrane-bounded organelle;extracellular organelle;extracellular region part;extracellular vesicular exosome;focal adhesion;intermediate filament;intermediate filament…	3D-structure;Acetylation;Cataract;Coiledcoil;Completeproteome;Cytoplasm;Directproteinsequencing;Diseasemutation;Glycoprotein;Host-virusinteraction;Intermediatefilament;Phosphoprotein;Referenceproteome;S-nitrosylation	190	81	109	6	1	3	3	36	20	25	28	43	38	4.74379	5.0436	5.03339	5.27177	5.21143	5.30148	0.0342989	0.707576	0.321299	1.46472	0.470613	0.150227
P26641	EEF1G	Elongation factor 1-gamma	biosynthetic process;cellular biosynthetic process;cellular macromolecule biosynthetic process;cellular macromolecule metabolic process;cellular metabolic process;cellular process;cellular protein metabolic process;gene expression;macromolecule biosynthetic process;macromolecule metabolic process;metabolic process;multi-organism process;primary metabolic process;protein metabolic process;response…	binding;nucleic acid binding;RNA binding;translation elongation factor activity;translation factor activity, nucleic acid binding	cell part;cytoplasm;cytoplasmic part;cytosol;extracellular membrane-bounded organelle;extracellular organelle;extracellular region part;extracellular vesicular exosome;intracellular membrane-bounded organelle;intracellular organelle;intracellular part;membrane;membrane-bounded organelle;membrane-bounded vesicle;nucleus;organelle;vesicle	3D-structure;Acetylation;Alternativesplicing;Completeproteome;Directproteinsequencing;Elongationfactor;Proteinbiosynthesis;Referenceproteome	14	4	10	6	1	3	3	2	1	1	2	4	4	-1.30065	-1.01183	-1.37433	-0.711632	0.466238	-0.0640335	0.0347194	0.707576	1.1258	1.45943	1.64302	0.150227
P61353	RPL27	60S ribosomal protein L27	biosynthetic process;catabolic process;cellular biosynthetic process;cellular catabolic process;cellular component disassembly;cellular component disassembly at cellular level;cellular component organization;cellular component organization at cellular level;cellular component organization or biogenesis;cellular component organization or biogenesis at cellular level;cellular macromolecular complex…	structural constituent of ribosome;structural molecule activity	adherens junction;anchoring junction;cell junction;cell part;cell-substrate adherens junction;cell-substrate junction;cytoplasmic part;cytosol;cytosolic large ribosomal subunit;extracellular membrane-bounded organelle;extracellular organelle;extracellular region part;extracellular vesicular exosome;focal adhesion;intracellular membrane-bounded organelle;intracellular non-membrane-bounded organell…	3D-structure;Acetylation;Completeproteome;Referenceproteome;Ribonucleoprotein;Ribosomalprotein	12	7	5	6	1	3	3	3	2	2	2	1	2	0.324018	0.585573	0.418121	-1.05262	-2.11474	-0.343767	0.0362132	0.707576	-1.61295	1.44113	2.32447	0.150227
P01023	A2M	Alpha-2-macroglobulin	biological regulation;blood coagulation;blood coagulation, intrinsic pathway;cell activation;cell differentiation;cellular component disassembly;cellular component disassembly at cellular level;cellular component organization;cellular component organization at cellular level;cellular component organization or biogenesis;cellular component organization or biogenesis at cellular level;cellular deve…	binding;calcium-dependent protein binding;chemokine binding;C-X-C chemokine binding;cytokine binding;endopeptidase inhibitor activity;endopeptidase regulator activity;enzyme binding;enzyme inhibitor activity;enzyme regulator activity;growth factor binding;interleukin-1 binding;interleukin-8 binding;peptidase inhibitor activity;peptidase regulator activity;protease binding;protein binding;receptor…	blood microparticle;cell part;cytoplasmic membrane-bounded vesicle lumen;cytoplasmic part;cytoplasmic vesicle part;cytosol;extracellular membrane-bounded organelle;extracellular organelle;extracellular region;extracellular region part;extracellular vesicular exosome;intracellular organelle part;intracellular part;membrane-bounded organelle;membrane-bounded vesicle;membrane-enclosed lumen;organell…	3D-structure;Baitregion;Completeproteome;Directproteinsequencing;Disulfidebond;Glycoprotein;Isopeptidebond;Polymorphism;Proteaseinhibitor;Referenceproteome;Secreted;Serineproteaseinhibitor;Signal;Thioesterbond	9	1	8	4	1	1	3	1	0	0	1	4	3	-1.31738	-3.52865	-5.7689	0.440422	0.591513	0.218004	0.0374111	0.707576	3.95496	1.427	5.64372	0.150227	A2M
P12273	PIP	Prolactin-inducible protein	anatomical structure homeostasis;biological regulation;cellular process;detection of chemical stimulus;detection of chemical stimulus involved in sensory perception;detection of chemical stimulus involved in sensory perception of bitter taste;detection of chemical stimulus involved in sensory perception of taste;detection of stimulus;detection of stimulus involved in sensory perception;establishm…	actin binding;aspartic-type endopeptidase activity;aspartic-type peptidase activity;binding;catalytic activity;cytoskeletal protein binding;endopeptidase activity;glycoprotein binding;hydrolase activity;IgG binding;immunoglobulin binding;peptidase activity;peptidase activity, acting on L-amino acid peptides;protein binding;protein complex binding;protein dimerization activity	apical plasma membrane;cell part;extracellular membrane-bounded organelle;extracellular organelle;extracellular region;extracellular region part;extracellular space;extracellular vesicular exosome;intracellular membrane-bounded organelle;intracellular organelle;intracellular part;membrane part;membrane-bounded organelle;membrane-bounded vesicle;nucleus;organelle;plasma membrane part;vesicle	3D-structure;Actin-binding;Completeproteome;Directproteinsequencing;Disulfidebond;Glycoprotein;Pyrrolidonecarboxylicacid;Referenceproteome;Secreted;Signal	10	1	9	4	1	1	3	0	1	0	3	4	2	-4.3067	-2.07247	-4.55037	0.147402	-0.511597	-1.73084	0.0375546	0.707576	2.94483	1.42534	4.19737	0.150227
P43121	MCAM	Cell surface glycoprotein MUC18	anatomical structure formation involved in morphogenesis;anatomical structure morphogenesis;angiogenesis;angiogenesis involved in wound healing;biological adhesion;biological regulation;cell adhesion;cellular process;developmental process;glomerular filtration;multicellular organismal process;positive regulation of biological process;positive regulation of cell migration;positive regulation of ce…		adherens junction;anchoring junction;cell junction;cell part;cell-substrate adherens junction;cell-substrate junction;external side of plasma membrane;extracellular region part;extracellular space;focal adhesion;integral to membrane;intracellular membrane-bounded organelle;intracellular organelle;intracellular part;intrinsic to membrane;membrane;membrane part;membrane-bounded organelle;nucleus;or…	Alternativesplicing;Celladhesion;Completeproteome;Directproteinsequencing;Disulfidebond;Glycoprotein;Immunoglobulindomain;Membrane;Phosphoprotein;Polymorphism;Referenceproteome;Repeat;Signal;Transmembrane;Transmembranehelix	20	5	15	5	1	2	3	4	0	1	4	4	7	-1.67456	-3.15761	-3.75224	0.217129	-1.21506	-0.724159	0.0376002	0.707576	2.28744	1.42481	3.25917	0.150227	MCAM
P61604	HSPE1	10 kDa heat shock protein, mitochondrial	activation of caspase activity;biological regulation;cell differentiation;cellular developmental process;cellular macromolecule metabolic process;cellular metabolic process;cellular process;cellular protein metabolic process;developmental process;macromolecule metabolic process;metabolic process;osteoblast differentiation;positive regulation of caspase activity;positive regulation of catalytic ac…	adenyl nucleotide binding;adenyl ribonucleotide binding;ATP binding;binding;chaperone binding;nucleotide binding;protein binding;purine nucleotide binding;purine ribonucleoside triphosphate binding;purine ribonucleotide binding;ribonucleotide binding;unfolded protein binding	cell part;cytoplasmic part;extracellular membrane-bounded organelle;extracellular organelle;extracellular region part;extracellular vesicular exosome;intracellular membrane-bounded organelle;intracellular organelle;intracellular organelle lumen;intracellular organelle part;intracellular part;membrane;membrane-bounded organelle;membrane-bounded vesicle;membrane-enclosed lumen;mitochondrial matrix;…	Acetylation;Chaperone;Completeproteome;Directproteinsequencing;Mitochondrion;Phosphoprotein;Referenceproteome;Stressresponse	10	6	4	6	1	3	3	2	2	2	1	1	2	-0.779619	-0.187017	-0.703634	-1.44991	-2.76109	-1.57267	0.0401059	0.707576	-1.37113	1.39679	1.91518	0.150227
P12111	COL6A3	Collagen alpha-3(VI) chain	anatomical structure development;axon guidance;biological adhesion;cell adhesion;cellular component disassembly;cellular component disassembly at cellular level;cellular component organization;cellular component organization at cellular level;cellular component organization or biogenesis;cellular component organization or biogenesis at cellular level;cellular process;chemotaxis;collagen catabolic…	endopeptidase inhibitor activity;endopeptidase regulator activity;enzyme inhibitor activity;enzyme regulator activity;peptidase inhibitor activity;peptidase regulator activity;serine-type endopeptidase inhibitor activity	anchoring collagen;cell part;collagen;collagen type VI;cytoplasmic part;endoplasmic reticulum lumen;endoplasmic reticulum part;extracellular matrix;extracellular matrix part;extracellular membrane-bounded organelle;extracellular organelle;extracellular region;extracellular region part;extracellular space;extracellular vesicular exosome;intracellular organelle lumen;intracellular organelle part;in…	3D-structure;Alternativesplicing;Celladhesion;Collagen;Completeproteome;Directproteinsequencing;Diseasemutation;Disulfidebond;Extracellularmatrix;Glycoprotein;Hydroxylation;Phosphoprotein;Polymorphism;Proteaseinhibitor;Pyrrolidonecarboxylicacid;Referenceproteome;Repeat;Secreted;Serineproteaseinhibitor;Signal	229	85	144	6	1	3	3	27	24	34	33	54	57	3.02182	3.78136	3.80606	4.40122	4.17002	4.50893	0.0406253	0.707576	0.823643	1.3912	1.14586	0.150227
P84103	SRSF3	Serine/arginine-rich splicing factor 3	biosynthetic process;cellular biosynthetic process;cellular macromolecule biosynthetic process;cellular macromolecule metabolic process;cellular metabolic process;cellular nitrogen compound metabolic process;cellular process;establishment of localization;establishment of localization in cell;establishment of RNA localization;gene expression;intracellular transport;macromolecule biosynthetic proce…	binding;nucleic acid binding;nucleotide binding;RNA binding	cell part;cytoplasm;intracellular organelle part;intracellular part;nuclear part;nucleoplasm;organelle part	3D-structure;Acetylation;Alternativesplicing;Completeproteome;Cytoplasm;Directproteinsequencing;mRNAprocessing;mRNAsplicing;mRNAtransport;Nucleus;Phosphoprotein;Referenceproteome;Repeat;RNA-binding;Transport	6	1	5	4	1	1	3	1	0	0	1	2	2	-3.07705	-2.70152	-4.86787	-1.53212	-1.74091	-1.38406	0.0418937	0.707576	1.99645	1.37785	2.75082	0.150227	SRSF3
Q9Y696	CLIC4	Chloride intracellular channel protein 4	anatomical structure formation involved in morphogenesis;anatomical structure morphogenesis;angiogenesis;anion transport;apoptosis;biological regulation;branching morphogenesis of a tube;cation homeostasis;cell death;cell differentiation;cell morphogenesis;cell morphogenesis involved in differentiation;cellular cation homeostasis;cellular chemical homeostasis;cellular component morphogenesis;cell…	anion channel activity;anion transmembrane transporter activity;channel activity;chloride channel activity;gated channel activity;ion channel activity;ion transmembrane transporter activity;passive transmembrane transporter activity;substrate-specific channel activity;substrate-specific transmembrane transporter activity;substrate-specific transporter activity;transmembrane transporter activity;t…	actin cytoskeleton;apical part of cell;cell junction;cell part;cell projection;cell surface;cell-cell junction;centrosome;chloride channel complex;cytoplasm;cytoplasmic part;cytoplasmic vesicle membrane;cytoplasmic vesicle part;cytoskeletal part;cytoskeleton;cytosol;extracellular membrane-bounded organelle;extracellular organelle;extracellular region part;extracellular vesicular exosome;intracell…	3D-structure;Acetylation;Celljunction;Cellmembrane;Chloride;Chloridechannel;Completeproteome;Cytoplasm;Cytoplasmicvesicle;Cytoskeleton;Directproteinsequencing;Ionchannel;Iontransport;Membrane;Mitochondrion;Nucleus;Phosphoprotein;Referenceproteome;Transmembrane;Transmembranehelix;Transport;Voltage-gatedchannel	45	19	26	6	1	3	3	7	5	7	6	10	10	1.55091	0.987139	1.50378	1.74593	2.11123	2.02108	0.044298	0.707576	0.612139	1.35362	0.828601	0.150227
P15121	AKR1B1	Aldose reductase	alcohol biosynthetic process;alcohol metabolic process;biological regulation;biosynthetic process;C21-steroid hormone biosynthetic process;C21-steroid hormone metabolic process;carbohydrate biosynthetic process;carbohydrate metabolic process;cellular biosynthetic process;cellular carbohydrate biosynthetic process;cellular carbohydrate metabolic process;cellular hormone metabolic process;cellular …	alcohol dehydrogenase (NADP+) activity;alditol:NADP+ 1-oxidoreductase activity;aldo-keto reductase (NADP) activity;catalytic activity;electron carrier activity;glyceraldehyde oxidoreductase activity;oxidoreductase activity;oxidoreductase activity, acting on CH-OH group of donors;oxidoreductase activity, acting on the aldehyde or oxo group of donors;oxidoreductase activity, acting on the CH-OH gro…	cell part;cytoplasm;cytoplasmic part;cytosol;extracellular membrane-bounded organelle;extracellular organelle;extracellular region part;extracellular space;extracellular vesicular exosome;intracellular organelle part;intracellular part;membrane-bounded organelle;membrane-bounded vesicle;nuclear part;nucleoplasm;organelle;organelle part;vesicle	3D-structure;Acetylation;Completeproteome;Cytoplasm;Directproteinsequencing;NADP;Oxidoreductase;Polymorphism;Referenceproteome	16	7	9	6	1	3	3	3	1	3	1	4	4	-0.216455	-0.796631	0.405966	0.648043	0.845428	1.14519	0.0451654	0.707576	1.08193	1.34519	1.4554	0.150227
P56199	ITGA1	Integrin alpha-1	activation of MAPK activity;axon guidance;biological adhesion;biological regulation;blood coagulation;cell adhesion;cell chemotaxis;cell migration;cell motility;cell surface receptor linked signaling pathway;cell-matrix adhesion;cell-substrate adhesion;cellular component movement;cellular component organization;cellular component organization at cellular level;cellular component organization or b…	binding;cation binding;collagen binding;enzyme binding;ion binding;metal ion binding;phosphatase binding;protein binding;protein phosphatase binding	acrosomal vesicle;adherens junction;alpha1-beta1 integrin complex;anchoring junction;basal part of cell;cell junction;cell part;cell projection;cell surface;cell-substrate adherens junction;cell-substrate junction;cytoplasmic membrane-bounded vesicle;cytoplasmic part;cytoplasmic vesicle;external side of plasma membrane;extracellular membrane-bounded organelle;extracellular organelle;extracellular…	3D-structure;Calcium;Celladhesion;Completeproteome;Disulfidebond;Glycoprotein;Integrin;Magnesium;Membrane;Metal-binding;Polymorphism;Receptor;Referenceproteome;Repeat;Signal;Transmembrane;Transmembranehelix	68	23	45	6	1	3	3	12	4	7	11	14	20	1.85788	0.31201	1.24927	3.11243	2.17418	2.62428	0.0462866	0.707576	1.49725	1.33454	1.99814	0.150227
P07339	CTSD	Cathepsin D;Cathepsin D heavy chain;Cathepsin D light chain	antigen processing and presentation;antigen processing and presentation of exogenous antigen;antigen processing and presentation of exogenous peptide antigen;antigen processing and presentation of exogenous peptide antigen via MHC class II;antigen processing and presentation of peptide antigen;antigen processing and presentation of peptide antigen via MHC class II;antigen processing and presentat…	aspartic-type endopeptidase activity;aspartic-type peptidase activity;catalytic activity;endopeptidase activity;hydrolase activity;peptidase activity;peptidase activity, acting on L-amino acid peptides	cell part;cytoplasmic membrane-bounded vesicle;cytoplasmic part;cytoplasmic vesicle;extracellular membrane-bounded organelle;extracellular organelle;extracellular region;extracellular region part;extracellular space;extracellular vesicular exosome;intracellular membrane-bounded organelle;intracellular organelle;intracellular organelle lumen;intracellular organelle part;intracellular part;lysosoma…	3D-structure;Alzheimerdisease;Aspartylprotease;Completeproteome;Directproteinsequencing;Diseasemutation;Disulfidebond;Glycoprotein;Hydrolase;Lysosome;Neurodegeneration;Neuronalceroidlipofuscinosis;Polymorphism;Protease;Referenceproteome;Secreted;Signal;Zymogen	23	13	10	6	1	3	3	4	2	7	3	5	2	2.16269	1.58926	2.05939	1.15313	0.687372	-0.514217	0.047047	0.707576	-1.49502	1.32747	1.98459	0.150227
P04264	KRT1	Keratin, type II cytoskeletal 1	activation of immune response;anatomical structure homeostasis;biological regulation;complement activation;complement activation, lectin pathway;defense response;fibrinolysis;homeostatic process;humoral immune response;immune effector process;immune response;immune system process;innate immune response;macromolecule metabolic process;metabolic process;negative regulation of biological process;neg…	binding;carbohydrate binding;receptor activity;structural molecule activity	blood microparticle;cell part;cytoskeletal part;cytoskeleton;extracellular matrix;extracellular membrane-bounded organelle;extracellular organelle;extracellular region part;extracellular space;extracellular vesicular exosome;intermediate filament;intracellular membrane-bounded organelle;intracellular non-membrane-bounded organelle;intracellular organelle;intracellular organelle part;intracellular…	Cellmembrane;Citrullination;Coiledcoil;Completeproteome;Directproteinsequencing;Diseasemutation;Ichthyosis;Intermediatefilament;Keratin;Membrane;Methylation;Palmoplantarkeratoderma;Phosphoprotein;Polymorphism;Referenceproteome	314	163	151	6	1	3	3	59	58	46	51	56	44	8.31668	8.52787	7.26844	7.04665	6.88108	6.16437	0.0475417	0.707576	-1.3403	1.32293	1.77311	0.150227
P49189	ALDH9A1	4-trimethylaminobutyraldehyde dehydrogenase	amine biosynthetic process;amine metabolic process;anatomical structure development;betaine biosynthetic process;betaine metabolic process;biological regulation;biosynthetic process;carboxylic acid biosynthetic process;carboxylic acid metabolic process;carnitine biosynthetic process;carnitine metabolic process;cellular aldehyde metabolic process;cellular amine metabolic process;cellular amino aci…	1-pyrroline dehydrogenase activity;3-chloroallyl aldehyde dehydrogenase activity;4-trimethylammoniobutyraldehyde dehydrogenase activity;aldehyde dehydrogenase (NAD) activity;amine binding;aminobutyraldehyde dehydrogenase activity;binding;catalytic activity;coenzyme binding;cofactor binding;NAD binding;nucleotide binding;oxidoreductase activity;oxidoreductase activity, acting on the aldehyde or ox…	cell part;cytoplasm;cytoplasmic part;cytosol;extracellular membrane-bounded organelle;extracellular organelle;extracellular region part;extracellular vesicular exosome;intracellular membrane-bounded organelle;intracellular organelle;intracellular part;membrane-bounded organelle;membrane-bounded vesicle;mitochondrion;organelle;vesicle	Acetylation;Alternativesplicing;Completeproteome;Cytoplasm;Directproteinsequencing;NAD;Oxidoreductase;Polymorphism;Referenceproteome	11	4	7	6	1	3	3	2	1	1	2	3	2	-3.18044	-2.77427	-3.64304	-1.88261	-1.86654	-2.69973	0.0478887	0.707576	1.04962	1.31977	1.38526	0.150227
P37837	TALDO1	Transaldolase	alcohol biosynthetic process;alcohol catabolic process;alcohol metabolic process;biosynthetic process;carbohydrate biosynthetic process;carbohydrate catabolic process;carbohydrate metabolic process;catabolic process;cellular biosynthetic process;cellular carbohydrate biosynthetic process;cellular carbohydrate catabolic process;cellular carbohydrate metabolic process;cellular metabolic process;cel…	catalytic activity;sedoheptulose-7-phosphate:D-glyceraldehyde-3-phosphate glyceronetransferase activity;transferase activity;transferase activity, transferring aldehyde or ketonic groups	cell part;cytoplasm;cytoplasmic part;cytosol;extracellular membrane-bounded organelle;extracellular organelle;extracellular region part;extracellular vesicular exosome;intracellular membrane-bounded organelle;intracellular organelle;intracellular part;membrane-bounded organelle;membrane-bounded vesicle;nucleus;organelle;vesicle	3D-structure;Acetylation;Completeproteome;Cytoplasm;Diseasemutation;Pentoseshunt;Phosphoprotein;Referenceproteome;Schiffbase;Transferase	13	4	9	5	1	2	3	2	0	2	2	4	3	-2.47275	-3.18844	-2.22894	0.325012	-1.29316	-1.49106	0.0481073	0.707576	1.81031	1.31779	2.3856	0.150227
Q12907	LMAN2	Vesicular integral-membrane protein VIP36	biological regulation;cellular process;establishment of localization;establishment of localization in cell;establishment of protein localization;Golgi vesicle transport;intracellular transport;positive regulation of biological process;positive regulation of cellular component organization;positive regulation of cellular process;positive regulation of endocytosis;positive regulation of phagocytosi…	binding;carbohydrate binding;cation binding;glycoprotein binding;heat shock protein binding;ion binding;mannose binding;metal ion binding;monosaccharide binding;protein binding;sugar binding	cell part;cell surface;cytoplasmic part;endoplasmic reticulum membrane;endoplasmic reticulum part;endoplasmic reticulum-Golgi intermediate compartment;endoplasmic reticulum-Golgi intermediate compartment membrane;extracellular membrane-bounded organelle;extracellular organelle;extracellular region part;extracellular space;extracellular vesicular exosome;Golgi apparatus;Golgi apparatus part;Golgi …	Calcium;Completeproteome;Disulfidebond;Endoplasmicreticulum;Glycoprotein;Golgiapparatus;Lectin;Membrane;Metal-binding;Proteintransport;Referenceproteome;Signal;Transmembrane;Transmembranehelix;Transport	5	1	4	4	1	1	3	1	0	0	1	1	2	-3.9308	-4.11463	-4.39801	1.68156	-2.25846	-1.59225	0.0490416	0.707576	3.42477	1.30944	4.48451	0.150227	LMAN2
P06756	ITGAV	Integrin alpha-V;Integrin alpha-V heavy chain;Integrin alpha-V light chain	anatomical structure formation involved in morphogenesis;anatomical structure morphogenesis;angiogenesis;antigen processing and presentation;antigen processing and presentation of exogenous antigen;antigen processing and presentation of exogenous peptide antigen;antigen processing and presentation of exogenous peptide antigen via MHC class I;antigen processing and presentation of exogenous peptid…	binding;calcium channel activity;cation binding;cation channel activity;cation transmembrane transporter activity;channel activity;cytokine binding;enzyme binding;extracellular matrix binding;fibronectin binding;gated channel activity;growth factor binding;ion binding;ion channel activity;ion transmembrane transporter activity;metal ion binding;passive transmembrane transporter activity;protease …	adherens junction;alphav-beta3 integrin complex;alphav-beta3 integrin-IGF-1-IGF1R complex;alphav-beta5 integrin complex;alphav-beta8 integrin complex;anchoring junction;cell junction;cell part;cell projection membrane;cell projection part;cell surface;cell-substrate adherens junction;cell-substrate junction;cytoplasmic membrane-bounded vesicle;cytoplasmic part;cytoplasmic vesicle;endocytic vesicl…	3D-structure;Alternativesplicing;Calcium;Celladhesion;Cleavageonpairofbasicresidues;Completeproteome;Directproteinsequencing;Disulfidebond;Glycoprotein;Hostcellreceptorforvirusentry;Host-virusinteraction;Integrin;Membrane;Metal-binding;Polymorphism;Receptor;Referenceproteome;Repeat;Signal;Transmembrane;Transmembranehelix	63	23	40	6	1	3	3	14	5	4	7	18	15	1.80632	0.543728	-0.308025	1.85869	4.01451	3.98368	0.0504893	0.707576	2.60495	1.2968	3.37811	0.150227	ITGAV
P61019	RAB2A	Ras-related protein Rab-2A	biological regulation;cell cycle;cellular component organization;cellular component organization at cellular level;cellular component organization or biogenesis;cellular component organization or biogenesis at cellular level;cellular process;cellular response to stimulus;ER to Golgi vesicle-mediated transport;establishment of localization;establishment of localization in cell;establishment of pro…	binding;catalytic activity;GDP binding;GTP binding;GTPase activity;guanyl nucleotide binding;guanyl ribonucleotide binding;hydrolase activity;hydrolase activity, acting on acid anhydrides;hydrolase activity, acting on acid anhydrides, in phosphorus-containing anhydrides;nucleoside-triphosphatase activity;nucleotide binding;purine nucleotide binding;purine ribonucleoside triphosphate binding;purin…	cell part;cytoplasmic membrane-bounded vesicle;cytoplasmic part;cytoplasmic vesicle;endoplasmic reticulum membrane;endoplasmic reticulum part;endoplasmic reticulum-Golgi intermediate compartment membrane;extracellular membrane-bounded organelle;extracellular organelle;extracellular region part;extracellular vesicular exosome;Golgi apparatus part;Golgi membrane;intracellular membrane-bounded organ…	3D-structure;Acetylation;Alternativesplicing;Completeproteome;Endoplasmicreticulum;ER-Golgitransport;Golgiapparatus;GTP-binding;Lipoprotein;Membrane;Nucleotide-binding;Prenylation;Proteintransport;Referenceproteome;Transport	20	7	13	6	1	3	3	3	1	3	1	5	7	-1.38198	-2.1876	-1.49047	-1.14378	-0.473053	0.0294647	0.0522026	0.707576	1.15756	1.28231	1.48435	0.150227
Q9H6X2	ANTXR1	Anthrax toxin receptor 1	actin cytoskeleton organization;actin cytoskeleton reorganization;actin filament-based process;anatomical structure morphogenesis;biological adhesion;biological regulation;cell adhesion;cell morphogenesis;cell morphogenesis involved in differentiation;cell-substrate adhesion;cellular component morphogenesis;cellular component organization;cellular component organization at cellular level;cellular…	actin binding;actin filament binding;binding;cation binding;collagen binding;cytoskeletal protein binding;ion binding;metal ion binding;molecular transducer activity;protein binding;receptor activity;signal transducer activity;signaling receptor activity;transmembrane signaling receptor activity	cell part;cell projection membrane;cell projection part;cell surface;cytoplasmic part;endosomal part;endosome membrane;extracellular membrane-bounded organelle;extracellular organelle;extracellular region part;extracellular vesicular exosome;filopodium membrane;integral to membrane;intracellular organelle part;intracellular part;intrinsic to membrane;lamellipodium membrane;leading edge membrane;m…	3D-structure;Alternativesplicing;Cellmembrane;Cellprojection;Completeproteome;Disulfidebond;Glycoprotein;Hypotrichosis;Membrane;Metal-binding;Phosphoprotein;Polymorphism;Receptor;Referenceproteome;Signal;Transmembrane;Transmembranehelix	7	1	6	4	1	1	3	1	0	0	1	3	2	-3.09257	-3.91093	-4.11234	-2.07455	-2.21923	-3.13506	0.0541972	0.707576	1.229	1.26602	1.55594	0.150227
P68104	EEF1A1	Elongation factor 1-alpha 1	biological regulation;biosynthetic process;cellular biosynthetic process;cellular macromolecule biosynthetic process;cellular macromolecule metabolic process;cellular metabolic process;cellular nitrogen compound metabolic process;cellular process;cellular protein metabolic process;cellular response to chemical stimulus;cellular response to endogenous stimulus;cellular response to epidermal growth…	binding;catalytic activity;enzyme binding;GTP binding;GTPase activity;guanyl nucleotide binding;guanyl ribonucleotide binding;hydrolase activity;hydrolase activity, acting on acid anhydrides;hydrolase activity, acting on acid anhydrides, in phosphorus-containing anhydrides;kinase binding;nucleic acid binding;nucleoside-triphosphatase activity;nucleotide binding;protein binding;protein kinase bind…	cell cortex part;cell part;cell projection membrane;cell projection part;cortical actin cytoskeleton;cortical cytoskeleton;cytoplasm;cytoplasmic part;cytoskeletal part;cytoskeleton;cytosol;eukaryotic translation elongation factor 1 complex;extracellular membrane-bounded organelle;extracellular organelle;extracellular region part;extracellular space;extracellular vesicular exosome;intracellular me…	3D-structure;Acetylation;Alternativesplicing;Completeproteome;Cytoplasm;Directproteinsequencing;Elongationfactor;GTP-binding;Methylation;Nucleotide-binding;Nucleus;Phosphoprotein;Proteinbiosynthesis;Referenceproteome;Transcription;Transcriptionregulation;Ublconjugation	74	31	43	6	1	3	3	14	10	7	8	17	18	4.738	4.4373	4.37024	5.15755	4.78322	4.88862	0.0543512	0.707576	0.427947	1.26479	0.541263	0.150227
P06576	ATP5B	ATP synthase subunit beta, mitochondrial	anatomical structure formation involved in morphogenesis;angiogenesis;ATP biosynthetic process;ATP hydrolysis coupled proton transport;ATP metabolic process;ATP synthesis coupled proton transport;biological regulation;biosynthetic process;cation homeostasis;cation transport;cell differentiation;cellular biosynthetic process;cellular cation homeostasis;cellular chemical homeostasis;cellular compon…	active transmembrane transporter activity;adenyl nucleotide binding;adenyl ribonucleotide binding;ATP binding;ATPase activity;ATPase activity, coupled;ATPase activity, coupled to movement of substances;ATPase activity, coupled to transmembrane movement of ions;ATPase activity, coupled to transmembrane movement of substances;binding;catalytic activity;cation transmembrane transporter activity;cati…	cell part;cell surface;cytoplasmic part;extracellular membrane-bounded organelle;extracellular organelle;extracellular region part;extracellular vesicular exosome;intracellular membrane-bounded organelle;intracellular non-membrane-bounded organelle;intracellular organelle;intracellular organelle lumen;intracellular organelle part;intracellular part;macromolecular complex;membrane;membrane part;me…	Acetylation;ATP-binding;ATPsynthesis;CF(1);Completeproteome;Directproteinsequencing;Glycoprotein;Hydrogeniontransport;Hydrolase;Iontransport;Membrane;Mitochondrion;Mitochondrioninnermembrane;Nucleotide-binding;Phosphoprotein;Polymorphism;Referenceproteome;Transitpeptide;Transport	26	11	15	6	1	3	3	6	2	3	3	7	5	-0.47443	-1.40151	-0.336889	2.308	0.978167	0.163412	0.0562213	0.707576	1.88747	1.2501	2.35952	0.150227
Q7Z5H4	VN1R5	Vomeronasal type-1 receptor 5	response to chemical stimulus;response to organic substance;response to pheromone;response to stimulus	G-protein coupled receptor activity;molecular transducer activity;pheromone receptor activity;receptor activity;signal transducer activity;signaling receptor activity;transmembrane signaling receptor activity	cell part;integral to membrane;intrinsic to membrane;membrane;membrane part;plasma membrane	Cellmembrane;Completeproteome;Glycoprotein;G-proteincoupledreceptor;Membrane;Pheromoneresponse;Polymorphism;Receptor;Referenceproteome;Transducer;Transmembrane;Transmembranehelix	5	2	3	5	1	2	3	1	0	1	1	1	1	-2.80255	-4.1346	-4.34615	-1.9919	5.65809	5.3643	0.0565806	0.707576	6.77126	1.24733	8.44602	0.150227	VN1R5
O60488	ACSL4	Long-chain-fatty-acid--CoA ligase 4	acyl-CoA biosynthetic process;acyl-CoA metabolic process;acylglycerol biosynthetic process;acylglycerol metabolic process;anatomical structure development;biological regulation;biosynthetic process;carboxylic acid metabolic process;carboxylic acid transport;cellular biosynthetic process;cellular ketone metabolic process;cellular lipid metabolic process;cellular metabolic process;cellular process;…	acid-thiol ligase activity;adenyl nucleotide binding;adenyl ribonucleotide binding;arachidonate-CoA ligase activity;ATP binding;binding;catalytic activity;fatty acid ligase activity;ligase activity;ligase activity, forming carbon-sulfur bonds;long-chain fatty acid-CoA ligase activity;nucleotide binding;purine nucleotide binding;purine ribonucleoside triphosphate binding;purine ribonucleotide bind…	cell body;cell part;cytoplasm;cytoplasmic part;endoplasmic reticulum membrane;endoplasmic reticulum part;ER-mitochondrion membrane contact site;extracellular membrane-bounded organelle;extracellular organelle;extracellular region part;extracellular vesicular exosome;integral to membrane;intracellular membrane-bounded organelle;intracellular organelle;intracellular organelle part;intracellular par…	Alportsyndrome;Alternativesplicing;ATP-binding;Completeproteome;Deafness;Diseasemutation;Elliptocytosis;Endoplasmicreticulum;Fattyacidmetabolism;Hereditaryhemolyticanemia;Ligase;Lipidmetabolism;Magnesium;Membrane;Mentalretardation;Microsome;Mitochondrion;Mitochondrionoutermembrane;Nucleotide-binding;Peroxisome;Polymorphism;Referenceproteome;Signal-anchor;Transmembrane;Transmembranehelix	30	8	22	6	1	3	3	4	1	3	4	11	7	-1.29505	-3.35803	-0.686155	0.739803	0.854147	-0.111534	0.0580701	0.707576	2.27389	1.23605	2.81063	0.150227
P0C0L5	C4B	C4a anaphylatoxin;C4b-B;C4d-B;Complement C4 beta chain;Complement C4 gamma chain;Complement C4-B;Complement C4-B alpha chain	activation of immune response;biological regulation;complement activation;complement activation, classical pathway;defense response;detection of biotic stimulus;detection of chemical stimulus;detection of molecule of bacterial origin;detection of stimulus;humoral immune response;immune effector process;immune response;immune system process;inflammatory response;innate immune response;macromolecul…	binding;carbohydrate binding;complement binding;endopeptidase inhibitor activity;endopeptidase regulator activity;enzyme inhibitor activity;enzyme regulator activity;peptidase inhibitor activity;peptidase regulator activity;protein binding	blood microparticle;cell part;extracellular membrane-bounded organelle;extracellular organelle;extracellular region;extracellular region part;extracellular space;extracellular vesicular exosome;membrane;membrane-bounded organelle;membrane-bounded vesicle;organelle;other organism cell;other organism part;plasma membrane;vesicle	Bloodgroupantigen;Cleavageonpairofbasicresidues;Complementpathway;Completeproteome;Directproteinsequencing;Disulfidebond;Glycoprotein;Immunity;Inflammatoryresponse;Innateimmunity;Polymorphism;Referenceproteome;Secreted;Signal;Sulfation;Systemiclupuserythematosus;Thioesterbond	6	3	3	5	1	3	2	1	1	1	0	1	2	-1.36049	-0.429871	-0.910856	-4.44362	-2.44036	-2.03361	0.0589947	0.707576	-2.07212	1.22919	2.54703	0.150227
P47755	CAPZA2	F-actin-capping protein subunit alpha-2	actin filament capping;barbed-end actin filament capping;biological regulation;blood coagulation;cellular component assembly;cellular component movement;cellular component organization;cellular component organization or biogenesis;cellular process;coagulation;defense response;hemostasis;immune response;immune system process;innate immune response;macromolecular complex assembly;macromolecular com…		actin cytoskeleton;cell cortex part;cell part;cortical cytoskeleton;cytoplasmic part;cytoskeletal part;cytoskeleton;cytosol;extracellular membrane-bounded organelle;extracellular organelle;extracellular region;extracellular region part;extracellular vesicular exosome;F-actin capping protein complex;intracellular non-membrane-bounded organelle;intracellular organelle;intracellular organelle part;i…	Acetylation;Actin-binding;Actincapping;Alternativesplicing;Completeproteome;Directproteinsequencing;Referenceproteome	14	3	11	5	1	2	3	2	0	1	3	4	4	-1.21835	-4.64635	-2.72371	-0.258303	-0.142384	-0.389055	0.0591876	0.707576	2.59956	1.22777	3.19166	0.150227
P11047	LAMC1	Laminin subunit gamma-1	anatomical structure development;anatomical structure morphogenesis;axon guidance;biological adhesion;biological regulation;cell adhesion;cell junction assembly;cell junction organization;cell migration;cell morphogenesis;cell morphogenesis involved in differentiation;cell motility;cell-substrate adhesion;cell-substrate junction assembly;cellular component assembly;cellular component assembly at …	binding;extracellular matrix structural constituent;glycolipid binding;glycosphingolipid binding;lipid binding;sphingolipid binding;structural molecule activity	basement membrane;extracellular matrix;extracellular matrix part;extracellular membrane-bounded organelle;extracellular organelle;extracellular region;extracellular region part;extracellular space;extracellular vesicular exosome;laminin complex;laminin-1 complex;laminin-10 complex;laminin-11 complex;macromolecular complex;membrane-bounded organelle;membrane-bounded vesicle;organelle;protein compl…	Basementmembrane;Celladhesion;Coiledcoil;Completeproteome;Disulfidebond;Extracellularmatrix;Glycoprotein;LamininEGF-likedomain;Phosphoprotein;Polymorphism;Referenceproteome;Repeat;Secreted;Signal	9	2	7	5	1	2	3	1	1	0	2	3	2	-4.29546	-3.13397	-4.42527	-1.86307	-2.65971	-3.07905	0.0596084	0.707576	1.41762	1.22469	1.73615	0.150227
P14678	SNRPB	Small nuclear ribonucleoprotein-associated proteins B and B'	biological regulation;biosynthetic process;cellular biosynthetic process;cellular component assembly;cellular component assembly at cellular level;cellular component organization;cellular component organization at cellular level;cellular component organization or biogenesis;cellular component organization or biogenesis at cellular level;cellular macromolecular complex assembly;cellular macromolec…	binding;histone pre-mRNA DCP binding;nucleic acid binding;RNA binding	catalytic step 2 spliceosome;cell part;cytoplasmic part;cytosol;extracellular membrane-bounded organelle;extracellular organelle;extracellular region part;extracellular vesicular exosome;histone pre-mRNA 3'end processing complex;intracellular organelle part;intracellular part;macromolecular complex;membrane-bounded organelle;membrane-bounded vesicle;methylosome;methyltransferase complex;nuclear p…	3D-structure;Alternativesplicing;Completeproteome;Cytoplasm;Directproteinsequencing;Methylation;mRNAprocessing;mRNAsplicing;Nucleus;Polymorphism;Referenceproteome;Repeat;Ribonucleoprotein;RNA-binding;Spliceosome	5	2	3	5	1	2	3	1	0	1	1	1	1	-3.55591	-5.5925	-4.8983	-2.85665	-3.31742	-3.08924	0.0598123	0.707576	1.59447	1.22321	1.95037	0.150227
P09651	HNRNPA1	Heterogeneous nuclear ribonucleoprotein A1;Heterogeneous nuclear ribonucleoprotein A1, N-terminally processed	alternative nuclear mRNA splicing, via spliceosome;cellular macromolecule metabolic process;cellular metabolic process;cellular nitrogen compound metabolic process;cellular process;establishment of localization;establishment of localization in cell;establishment of RNA localization;gene expression;intracellular transport;macromolecule metabolic process;metabolic process;mRNA metabolic process;mRN…	binding;DNA binding;nucleic acid binding;nucleotide binding;RNA binding;single-stranded DNA binding;single-stranded RNA binding;structure-specific DNA binding	catalytic step 2 spliceosome;cell part;cytoplasm;cytoskeleton;extracellular membrane-bounded organelle;extracellular organelle;extracellular region part;extracellular vesicular exosome;intermediate filament cytoskeleton;intracellular non-membrane-bounded organelle;intracellular organelle;intracellular organelle part;intracellular part;macromolecular complex;membrane;membrane-bounded organelle;mem…	3D-structure;Acetylation;Alternativesplicing;Amyotrophiclateralsclerosis;Completeproteome;Cytoplasm;Directproteinsequencing;Diseasemutation;Host-virusinteraction;Isopeptidebond;Methylation;mRNAprocessing;mRNAsplicing;mRNAtransport;Neurodegeneration;Nucleus;Phosphoprotein;Polymorphism;Referenceproteome;Repeat;Ribonucleoprotein;RNA-binding;Spliceosome;Transport;Ublconjugation	11	4	7	5	1	2	3	2	0	2	2	2	3	-3.95562	-4.73901	-2.9388	-2.5563	-2.73546	-2.00866	0.0629189	0.707576	1.44434	1.20122	1.73496	0.150227
P50395	GDI2	Rab GDP dissociation inhibitor beta	biological regulation;cellular process;cellular response to stimulus;establishment of localization;establishment of protein localization;intracellular signal transduction;protein transport;regulation of biological process;regulation of cellular process;regulation of response to stimulus;regulation of signal transduction;regulation of signaling;regulation of small GTPase mediated signal transducti…	enzyme activator activity;enzyme regulator activity;GDP-dissociation inhibitor activity;GTPase activator activity;GTPase regulator activity;nucleoside-triphosphatase regulator activity;Rab GDP-dissociation inhibitor activity;small GTPase regulator activity	adherens junction;anchoring junction;cell junction;cell part;cell-substrate adherens junction;cell-substrate junction;cytoplasm;cytoplasmic part;cytosol;extracellular membrane-bounded organelle;extracellular organelle;extracellular region part;extracellular vesicular exosome;focal adhesion;Golgi apparatus;intracellular membrane-bounded organelle;intracellular organelle;intracellular part;membrane…	Acetylation;Alternativesplicing;Completeproteome;Cytoplasm;GTPaseactivation;Membrane;Phosphoprotein;Referenceproteome	24	7	17	6	1	3	3	3	2	2	3	5	9	-0.157928	-0.862127	-0.592611	0.318972	-0.0200119	1.12293	0.0630862	0.707576	1.01152	1.20007	1.21389	0.150227
P14324	FDPS	Farnesyl pyrophosphate synthase	alcohol biosynthetic process;alcohol metabolic process;biosynthetic process;cellular biosynthetic process;cellular lipid metabolic process;cellular metabolic process;cellular process;cholesterol biosynthetic process;cholesterol metabolic process;farnesyl diphosphate biosynthetic process;farnesyl diphosphate metabolic process;geranyl diphosphate biosynthetic process;geranyl diphosphate metabolic p…	binding;catalytic activity;cation binding;dimethylallyltranstransferase activity;geranyltranstransferase activity;ion binding;metal ion binding;prenyltransferase activity;transferase activity;transferase activity, transferring alkyl or aryl (other than methyl) groups	cell part;cytoplasm;cytoplasmic part;cytosol;intracellular membrane-bounded organelle;intracellular organelle;intracellular organelle part;intracellular part;membrane-bounded organelle;mitochondrion;nuclear part;nucleoplasm;organelle;organelle part	3D-structure;Acetylation;Alternativesplicing;Cholesterolbiosynthesis;Cholesterolmetabolism;Completeproteome;Cytoplasm;Host-virusinteraction;Isoprenebiosynthesis;Lipidbiosynthesis;Lipidmetabolism;Magnesium;Metal-binding;Polymorphism;Referenceproteome;Steroidbiosynthesis;Steroidmetabolism;Sterolbiosynthesis;Sterolmetabolism;Transferase	4	1	3	4	1	1	3	1	0	0	1	1	1	-3.52307	-3.88456	-4.09806	-3.53478	-3.17689	-3.27125	0.0633181	0.707576	0.507591	1.19847	0.608334	0.150227
Q6UVY6	MOXD1	DBH-like monooxygenase protein 1		binding;catalytic activity;cation binding;copper ion binding;ion binding;metal ion binding;monooxygenase activity;oxidoreductase activity;oxidoreductase activity, acting on paired donors, with incorporation or reduction of molecular oxygen;oxidoreductase activity, acting on paired donors, with incorporation or reduction of molecular oxygen, reduced ascorbate as one donor, and incorporation of one…	cell part;cytoplasmic part;endoplasmic reticulum membrane;endoplasmic reticulum part;integral to membrane;intracellular organelle part;intracellular part;intrinsic to membrane;membrane;membrane part;organelle membrane;organelle part	Alternativesplicing;Completeproteome;Copper;Disulfidebond;Endoplasmicreticulum;Glycoprotein;Membrane;Metal-binding;Monooxygenase;Oxidoreductase;Polymorphism;Referenceproteome;Signal;Transmembrane;Transmembranehelix	5	1	4	4	1	1	3	1	0	0	1	1	2	-5.61651	-3.41426	-3.68299	-2.18385	-2.62725	-2.50372	0.0633955	0.707576	1.79965	1.19794	2.15587	0.150227
Q15907	RAB11B	Ras-related protein Rab-11B	biological regulation;cation transport;cellular macromolecule metabolic process;cellular metabolic process;cellular process;cellular response to abiotic stimulus;cellular response to acidity;cellular response to pH;cellular response to stimulus;constitutive secretory pathway;establishment of localization;establishment of localization in cell;establishment of melanosome localization;establishment …	binding;catalytic activity;cytoskeletal protein binding;GDP binding;GTP binding;GTPase activity;guanyl nucleotide binding;guanyl ribonucleotide binding;hydrolase activity;hydrolase activity, acting on acid anhydrides;hydrolase activity, acting on acid anhydrides, in phosphorus-containing anhydrides;myosin binding;myosin V binding;nucleoside-triphosphatase activity;nucleotide binding;protein bindi…	cell junction;cell part;clathrin coated vesicle membrane;clathrin-coated vesicle;coated vesicle;coated vesicle membrane;cytoplasmic membrane-bounded vesicle;cytoplasmic part;cytoplasmic vesicle;cytoplasmic vesicle membrane;cytoplasmic vesicle part;endocytic vesicle;endocytic vesicle membrane;endosomal part;endosome;endosome membrane;extracellular membrane-bounded organelle;extracellular organelle…	3D-structure;Acetylation;Alternativesplicing;Celljunction;Citrullination;Completeproteome;Cytoplasmicvesicle;Directproteinsequencing;Endosome;GTP-binding;Lipoprotein;Membrane;Methylation;Nucleotide-binding;Prenylation;Proteintransport;Referenceproteome;Synapse;Transport	24	11	13	6	1	3	3	6	2	3	2	5	6	1.03426	-0.114464	0.500769	1.427	1.83839	1.12083	0.0650598	0.714392	0.988552	1.18669	1.1731	0.146063
P13693	TPT1	Translationally-controlled tumor protein	biological regulation;calcium ion homeostasis;calcium ion transport;cation homeostasis;cation transport;cellular calcium ion homeostasis;cellular cation homeostasis;cellular chemical homeostasis;cellular divalent inorganic cation homeostasis;cellular homeostasis;cellular ion homeostasis;cellular metal ion homeostasis;cellular process;chemical homeostasis;divalent inorganic cation homeostasis;diva…	binding;calcium ion binding;cation binding;ion binding;metal ion binding	cell part;cytoplasm;cytoplasmic part;endosome;extracellular membrane-bounded organelle;extracellular organelle;extracellular region part;extracellular space;extracellular vesicular exosome;intracellular membrane-bounded organelle;intracellular organelle;intracellular part;late endosome;membrane-bounded organelle;membrane-bounded vesicle;multivesicular body;nucleus;organelle;vesicle	3D-structure;Alternativesplicing;Calcium;Completeproteome;Cytoplasm;Directproteinsequencing;Phosphoprotein;Polymorphism;Referenceproteome	5	4	1	4	1	3	1	1	1	2	0	1	0	-2.56701	-1.02495	-1.62024	-4.95972	-2.45814	-4.31863	0.0676686	0.714392	-2.17477	1.16961	2.54363	0.146063
P21589	NT5E	5'-nucleotidase	adenosine biosynthetic process;adenosine metabolic process;AMP catabolic process;AMP metabolic process;biological adhesion;biological regulation;biosynthetic process;catabolic process;cell adhesion;cell-cell adhesion;cellular aromatic compound metabolic process;cellular biosynthetic process;cellular catabolic process;cellular macromolecule metabolic process;cellular metabolic process;cellular nit…	5'-nucleotidase activity;binding;catalytic activity;cation binding;hydrolase activity;hydrolase activity, acting on ester bonds;ion binding;metal ion binding;nucleotidase activity;nucleotide binding;phosphatase activity;phosphoric ester hydrolase activity	anchored to membrane;cell part;cell surface;cytoplasm;extracellular membrane-bounded organelle;extracellular organelle;extracellular region part;extracellular vesicular exosome;intracellular part;intrinsic to membrane;membrane;membrane part;membrane-bounded organelle;membrane-bounded vesicle;organelle;plasma membrane;vesicle	3D-structure;Alternativesplicing;Cellmembrane;Completeproteome;Directproteinsequencing;Diseasemutation;Disulfidebond;Glycoprotein;GPI-anchor;Hydrolase;Lipoprotein;Membrane;Metal-binding;Nucleotide-binding;Polymorphism;Referenceproteome;Signal;Zinc	100	42	58	6	1	3	3	15	10	17	13	24	21	3.20778	3.34746	4.14059	4.50324	4.099	4.45381	0.0681596	0.714392	0.786741	1.16647	0.917711	0.146063
P49589	CARS	Cysteine--tRNA ligase, cytoplasmic	amine metabolic process;amino acid activation;carboxylic acid metabolic process;cellular amine metabolic process;cellular amino acid metabolic process;cellular ketone metabolic process;cellular macromolecule metabolic process;cellular metabolic process;cellular nitrogen compound metabolic process;cellular process;cysteinyl-tRNA aminoacylation;gene expression;macromolecule metabolic process;metabo…	adenyl nucleotide binding;adenyl ribonucleotide binding;aminoacyl-tRNA ligase activity;ATP binding;binding;catalytic activity;cation binding;cysteine-tRNA ligase activity;identical protein binding;ion binding;ligase activity;ligase activity, forming aminoacyl-tRNA and related compounds;ligase activity, forming carbon-oxygen bonds;metal ion binding;nucleic acid binding;nucleotide binding;protein b…	cell part;cytoplasm;cytoplasmic part;cytosol;intracellular part	Acetylation;Alternativesplicing;Aminoacyl-tRNAsynthetase;ATP-binding;Chromosomalrearrangement;Completeproteome;Cytoplasm;Ligase;Metal-binding;Nucleotide-binding;Phosphoprotein;Proteinbiosynthesis;Proto-oncogene;Referenceproteome;Zinc	5	1	4	4	1	1	3	1	0	0	1	2	1	-3.56754	-4.118	-4.20915	-2.99425	-3.38782	-3.57071	0.0694949	0.714392	0.647305	1.15805	0.749609	0.146063
P45880	VDAC2	Voltage-dependent anion-selective channel protein 2	anion transport;biological regulation;establishment of localization;ion transport;negative regulation of biological process;negative regulation of cellular component organization;negative regulation of cellular process;negative regulation of protein complex assembly;negative regulation of protein polymerization;regulation of biological process;regulation of cellular component biogenesis;regulatio…	anion channel activity;anion transmembrane transporter activity;binding;channel activity;gated channel activity;ion channel activity;ion transmembrane transporter activity;nucleotide binding;passive transmembrane transporter activity;porin activity;substrate-specific channel activity;substrate-specific transmembrane transporter activity;substrate-specific transporter activity;transmembrane transp…	cell part;cytoplasmic part;extracellular membrane-bounded organelle;extracellular organelle;extracellular region part;extracellular vesicular exosome;intracellular membrane-bounded organelle;intracellular non-membrane-bounded organelle;intracellular organelle;intracellular organelle part;intracellular part;macromolecular complex;membrane;membrane part;membrane raft;membrane-bounded organelle;memb…	Acetylation;Alternativesplicing;Completeproteome;Directproteinsequencing;Iontransport;Isopeptidebond;Membrane;Mitochondrion;Mitochondrionoutermembrane;NAD;Nucleotide-binding;Polymorphism;Porin;Referenceproteome;Transmembrane;Transmembranebetastrand;Transport;Ublconjugation	33	18	15	6	1	3	3	7	4	7	3	8	4	2.18947	2.45304	2.25172	1.99609	1.65623	0.979307	0.0713004	0.714392	-0.754204	1.14691	0.865003	0.146063
P67809	YBX1	Nuclease-sensitive element-binding protein 1	biological regulation;biosynthetic process;cellular biosynthetic process;cellular macromolecule biosynthetic process;cellular macromolecule metabolic process;cellular metabolic process;cellular nitrogen compound metabolic process;cellular process;chordate embryonic development;CRD-mediated mRNA stabilization;developmental process;embryo development;embryo development ending in birth or egg hatchi…	binding;core promoter proximal region DNA binding;core promoter proximal region sequence-specific DNA binding;DNA binding;double-stranded DNA binding;enzyme binding;GTPase binding;nucleic acid binding;nucleic acid binding transcription factor activity;protein binding;regulatory region DNA binding;regulatory region nucleic acid binding;RNA binding;RNA polymerase II core promoter proximal region se…	cell part;CRD-mediated mRNA stability complex;cytoplasm;cytoplasmic part;extracellular membrane-bounded organelle;extracellular organelle;extracellular region part;extracellular vesicular exosome;histone pre-mRNA 3'end processing complex;intracellular membrane-bounded organelle;intracellular non-membrane-bounded organelle;intracellular organelle;intracellular organelle part;intracellular part;mac…	3D-structure;Acetylation;Activator;Completeproteome;Cytoplasm;Directproteinsequencing;DNA-binding;Isopeptidebond;Mitogen;mRNAprocessing;mRNAsplicing;Nucleus;Phosphoprotein;Referenceproteome;Repressor;RNA-binding;Secreted;Transcription;Transcriptionregulation;Ublconjugation	12	7	5	5	1	3	2	3	1	3	0	4	1	-1.17178	-0.734179	-0.776623	-4.37466	-1.34573	-4.05904	0.0715757	0.714392	-2.36561	1.14523	2.70918	0.146063
P09619	PDGFRB	Platelet-derived growth factor receptor beta	actin cytoskeleton organization;actin filament-based process;actomyosin structure organization;adrenal gland development;amine metabolic process;aminoglycan biosynthetic process;aminoglycan metabolic process;anatomical structure development;anatomical structure formation involved in morphogenesis;anatomical structure homeostasis;anatomical structure morphogenesis;aorta morphogenesis;artery morpho…	adenyl nucleotide binding;adenyl ribonucleotide binding;ATP binding;binding;catalytic activity;enzyme binding;G-protein coupled receptor activity;growth factor binding;growth factor receptor binding;kinase activity;kinase binding;molecular transducer activity;nucleotide binding;phosphotransferase activity, alcohol group as acceptor;platelet activating factor receptor activity;platelet-derived gro…	adherens junction;anchoring junction;apical plasma membrane;cell junction;cell part;cell surface;cell-substrate adherens junction;cell-substrate junction;cytoplasm;cytoplasmic membrane-bounded vesicle;cytoplasmic part;cytoplasmic vesicle;extracellular membrane-bounded organelle;extracellular organelle;extracellular region part;extracellular vesicular exosome;focal adhesion;integral to membrane;in…	3D-structure;Alternativesplicing;ATP-binding;Cellmembrane;Chemotaxis;Chromosomalrearrangement;Completeproteome;Cytoplasmicvesicle;Developmentalprotein;Directproteinsequencing;Diseasemutation;Disulfidebond;Glycoprotein;Immunoglobulindomain;Kinase;Lysosome;Membrane;Nucleotide-binding;Phosphoprotein;Polymorphism;Proto-oncogene;Receptor;Referenceproteome;Repeat;Signal;Transferase;Transmembrane;Transm…	38	13	25	6	1	3	3	6	2	5	5	11	9	0.442167	-0.840933	0.112402	0.824015	0.758709	0.948984	0.0730418	0.714392	0.939357	1.13643	1.06751	0.146063
Q9UKX5	ITGA11	Integrin alpha-11	anatomical structure development;biological adhesion;biological regulation;cell adhesion;cell adhesion mediated by integrin;cell differentiation;cell migration;cell motility;cell surface receptor linked signaling pathway;cell-matrix adhesion;cell-substrate adhesion;cellular component movement;cellular component organization;cellular component organization at cellular level;cellular component orga…	binding;cation binding;collagen binding;ion binding;metal ion binding;protein binding	adherens junction;alpha11-beta1 integrin complex;anchoring junction;cell junction;cell part;cell-substrate adherens junction;cell-substrate junction;focal adhesion;integrin complex;macromolecular complex;membrane;membrane part;plasma membrane;plasma membrane part;protein complex;receptor complex	Alternativesplicing;Calcium;Celladhesion;Completeproteome;Disulfidebond;Glycoprotein;Integrin;Magnesium;Membrane;Metal-binding;Polymorphism;Receptor;Referenceproteome;Repeat;Signal;Transmembrane;Transmembranehelix	30	6	24	5	1	2	3	4	0	2	5	10	9	-1.18851	-4.87195	-2.30603	0.33008	-0.0270481	-0.594526	0.0746306	0.714392	2.69166	1.12708	3.03373	0.146063	ITGA11
P62136	PPP1CA	Serine/threonine-protein phosphatase PP1-alpha catalytic subunit	acylglycerol catabolic process;acylglycerol metabolic process;anatomical structure development;anatomical structure morphogenesis;biological regulation;branching morphogenesis of a tube;carbohydrate metabolic process;catabolic process;cell cycle;cell division;cell surface receptor linked signaling pathway;cellular carbohydrate metabolic process;cellular catabolic process;cellular glucan metabolic…	binding;catalytic activity;cation binding;hydrolase activity;hydrolase activity, acting on ester bonds;ion binding;metal ion binding;phosphatase activity;phosphoprotein phosphatase activity;phosphoric ester hydrolase activity;protein serine/threonine phosphatase activity;ribonucleoprotein binding	cell part;cell projection;cell projection part;cytoplasm;cytoplasmic part;cytosol;dendritic spine;extracellular membrane-bounded organelle;extracellular organelle;extracellular region part;extracellular vesicular exosome;glycogen granule;histone methyltransferase complex;intracellular membrane-bounded organelle;intracellular non-membrane-bounded organelle;intracellular organelle;intracellular org…	3D-structure;Acetylation;Alternativesplicing;Carbohydratemetabolism;Cellcycle;Celldivision;Completeproteome;Cytoplasm;Directproteinsequencing;Glycogenmetabolism;Hydrolase;Manganese;Metal-binding;Nucleus;Phosphoprotein;Proteinphosphatase;Referenceproteome	5	1	4	4	1	1	3	1	0	0	1	1	2	-3.80077	-3.38139	-5.40259	-1.59603	-2.2703	-3.19012	0.0748755	0.714392	1.84277	1.12566	2.07433	0.146063
Q29963	HLA-C	HLA class I histocompatibility antigen, Cw-6 alpha chain	antigen processing and presentation;antigen processing and presentation of exogenous antigen;antigen processing and presentation of exogenous peptide antigen;antigen processing and presentation of exogenous peptide antigen via MHC class I;antigen processing and presentation of exogenous peptide antigen via MHC class I, TAP-dependent;antigen processing and presentation of exogenous peptide antigen…	antigen binding;binding;peptide antigen binding;peptide binding	cell part;cell surface;coated vesicle membrane;cytoplasmic part;cytoplasmic vesicle membrane;cytoplasmic vesicle part;early endosome membrane;endocytic vesicle membrane;endoplasmic reticulum;endoplasmic reticulum part;endosomal part;endosome membrane;ER to Golgi transport vesicle membrane;Golgi apparatus;Golgi apparatus part;Golgi membrane;integral to endoplasmic reticulum membrane;integral to lu…	Completeproteome;Disulfidebond;Glycoprotein;Host-virusinteraction;Immunity;Membrane;MHCI;Polymorphism;Referenceproteome;Signal;Transmembrane;Transmembranehelix;Ublconjugation	36	17	19	6	1	3	3	6	5	6	4	6	9	1.43668	2.44259	2.13149	2.94386	2.56137	2.78363	0.0749354	0.714392	0.759366	1.12531	0.854524	0.146063
Q9H4M9	EHD1	EH domain-containing protein 1	biological regulation;blood coagulation;cell projection organization;cellular component assembly;cellular component organization;cellular component organization at cellular level;cellular component organization or biogenesis;cellular component organization or biogenesis at cellular level;cellular membrane organization;cellular process;chemical homeostasis;cholesterol homeostasis;coagulation;endoc…	adenyl nucleotide binding;adenyl ribonucleotide binding;ATP binding;binding;calcium ion binding;cation binding;enzyme binding;GTP binding;GTPase binding;guanyl nucleotide binding;guanyl ribonucleotide binding;ion binding;metal ion binding;nucleotide binding;protein binding;purine nucleotide binding;purine ribonucleoside triphosphate binding;purine ribonucleotide binding;Rab GTPase binding;Ras GTP…	cell part;cytoplasmic part;early endosome membrane;endosomal part;endosome membrane;extracellular membrane-bounded organelle;extracellular organelle;extracellular region part;extracellular vesicular exosome;intracellular organelle part;intracellular part;lipid particle;membrane;membrane-bounded organelle;membrane-bounded vesicle;organelle;organelle membrane;organelle part;plasma membrane;platelet…	3D-structure;Acetylation;ATP-binding;Calcium;Cellmembrane;Coiledcoil;Completeproteome;Directproteinsequencing;Endosome;Membrane;Metal-binding;Nucleotide-binding;Phosphoprotein;Referenceproteome	15	4	11	5	1	2	3	2	0	2	3	6	2	-3.03472	-3.57712	-1.46006	0.238998	-0.218166	-1.79362	0.0764696	0.714392	2.0997	1.11651	2.34434	0.146063
O00299	CLIC1	Chloride intracellular channel protein 1	anion transport;biological adhesion;biological regulation;cell adhesion;cell-cell adhesion;cellular chemical homeostasis;cellular homeostasis;cellular ion homeostasis;cellular process;cellular response to stimulus;chemical homeostasis;chloride transport;establishment of localization;homeostatic process;homotypic cell-cell adhesion;inorganic anion transport;ion homeostasis;ion transport;platelet a…	anion channel activity;anion transmembrane transporter activity;channel activity;chloride channel activity;gated channel activity;ion channel activity;ion transmembrane transporter activity;passive transmembrane transporter activity;substrate-specific channel activity;substrate-specific transmembrane transporter activity;substrate-specific transporter activity;transmembrane transporter activity;t…	blood microparticle;brush border;cell part;cell projection;chloride channel complex;cytoplasm;cytoplasmic part;envelope;extracellular membrane-bounded organelle;extracellular organelle;extracellular region part;extracellular space;extracellular vesicular exosome;intracellular membrane-bounded organelle;intracellular organelle;intracellular organelle part;intracellular part;ion channel complex;mac…	3D-structure;Acetylation;Cellmembrane;Chloride;Chloridechannel;Completeproteome;Cytoplasm;Directproteinsequencing;Disulfidebond;Glutathionylation;Ionchannel;Iontransport;Membrane;Nucleus;Phosphoprotein;Referenceproteome;Transmembrane;Transmembranehelix;Transport;Voltage-gatedchannel	33	17	16	6	1	3	3	7	4	6	4	6	6	1.52106	1.79896	1.95376	2.57345	2.14664	2.02844	0.0777409	0.714392	0.491583	1.10935	0.545338	0.146063
O15511	ARPC5	Actin-related protein 2/3 complex subunit 5	actin cytoskeleton organization;actin filament organization;actin filament-based process;actin nucleation;Arp2/3 complex-mediated actin nucleation;axon guidance;biological regulation;cell migration;cell motility;cell surface receptor linked signaling pathway;cellular component movement;cellular component organization;cellular component organization at cellular level;cellular component organizatio…	structural constituent of cytoskeleton;structural molecule activity	actin cytoskeleton;adherens junction;anchoring junction;Arp2/3 protein complex;cell junction;cell part;cell projection;cell-substrate adherens junction;cell-substrate junction;cytoplasm;cytoplasmic part;cytoskeletal part;cytoskeleton;cytosol;extracellular membrane-bounded organelle;extracellular organelle;extracellular region part;extracellular vesicular exosome;focal adhesion;intracellular non-m…	Acetylation;Actin-binding;Alternativesplicing;Cellprojection;Completeproteome;Cytoplasm;Cytoskeleton;Directproteinsequencing;Referenceproteome;Ublconjugation	14	4	10	6	1	3	3	1	1	2	2	5	3	-0.608379	-1.86147	-0.336498	0.871805	-0.24824	1.55889	0.077941	0.714392	1.66294	1.10823	1.84292	0.146063
P84077	ARF1	ADP-ribosylation factor 1	antigen processing and presentation;antigen processing and presentation of exogenous antigen;antigen processing and presentation of exogenous peptide antigen;antigen processing and presentation of exogenous peptide antigen via MHC class II;antigen processing and presentation of peptide antigen;antigen processing and presentation of peptide antigen via MHC class II;antigen processing and presentat…	binding;catalytic activity;GTP binding;GTPase activity;guanyl nucleotide binding;guanyl ribonucleotide binding;hydrolase activity;hydrolase activity, acting on acid anhydrides;hydrolase activity, acting on acid anhydrides, in phosphorus-containing anhydrides;molecular transducer activity;nucleoside-triphosphatase activity;nucleotide binding;purine nucleotide binding;purine ribonucleoside triphosp…	adherens junction;anchoring junction;cell junction;cell leading edge;cell part;cell projection;cell-substrate adherens junction;cell-substrate junction;contractile fiber part;cytoplasmic part;cytoskeletal part;cytosol;extracellular membrane-bounded organelle;extracellular organelle;extracellular region part;extracellular vesicular exosome;focal adhesion;Golgi apparatus part;Golgi membrane;intrace…	3D-structure;Acetylation;Celljunction;Cellmembrane;Completeproteome;Cytoplasm;Directproteinsequencing;ER-Golgitransport;Golgiapparatus;GTP-binding;Lipoprotein;Membrane;Myristate;Nucleotide-binding;Postsynapticcellmembrane;Proteintransport;Referenceproteome;Synapse;Synaptosome;Transport	10	1	9	4	1	1	3	1	0	0	1	3	5	-2.28419	-3.58315	-4.55695	-2.43775	-0.597395	0.978775	0.0784593	0.714392	2.78931	1.10536	3.08318	0.146063	ARF1
P55786	NPEPPS	Puromycin-sensitive aminopeptidase	antigen processing and presentation;antigen processing and presentation of peptide antigen;antigen processing and presentation of peptide antigen via MHC class I;cellular macromolecule metabolic process;cellular metabolic process;cellular process;cellular protein metabolic process;cellular response to chemical stimulus;cellular response to hypoxia;cellular response to oxygen levels;cellular respo…	aminopeptidase activity;binding;catalytic activity;cation binding;exopeptidase activity;hydrolase activity;ion binding;metal ion binding;metallopeptidase activity;peptidase activity;peptidase activity, acting on L-amino acid peptides;transition metal ion binding;zinc ion binding	cell part;cytoplasmic part;cytosol;extracellular membrane-bounded organelle;extracellular organelle;extracellular region part;extracellular vesicular exosome;intracellular membrane-bounded organelle;intracellular organelle;intracellular part;membrane-bounded organelle;membrane-bounded vesicle;nucleus;organelle;vesicle	Alternativesplicing;Aminopeptidase;Completeproteome;Cytoplasm;Directproteinsequencing;Hydrolase;Metal-binding;Metalloprotease;Nitration;Nucleus;Protease;Referenceproteome;Zinc	24	7	17	6	1	3	3	5	1	1	4	9	4	-1.21254	-1.94847	-2.9847	-0.230637	-0.209034	-1.31012	0.0804693	0.717046	1.4653	1.09437	1.60358	0.144453
Q14697	GANAB	Neutral alpha-glucosidase AB	carbohydrate metabolic process;cellular carbohydrate metabolic process;cellular macromolecule metabolic process;cellular metabolic process;cellular process;cellular protein metabolic process;glycosylation;macromolecule glycosylation;macromolecule metabolic process;macromolecule modification;metabolic process;peptidyl-amino acid modification;peptidyl-asparagine modification;post-translational prot…	alpha-glucosidase activity;binding;carbohydrate binding;catalytic activity;glucan 1,3-alpha-glucosidase activity;glucosidase activity;hydrolase activity;hydrolase activity, acting on glycosyl bonds;hydrolase activity, hydrolyzing O-glycosyl compounds	cell part;cytoplasmic membrane-bounded vesicle;cytoplasmic part;cytoplasmic vesicle;endoplasmic reticulum lumen;endoplasmic reticulum part;extracellular membrane-bounded organelle;extracellular organelle;extracellular region part;extracellular vesicular exosome;glucosidase II complex;Golgi apparatus;intracellular membrane-bounded organelle;intracellular organelle;intracellular organelle lumen;int…	Alternativesplicing;Completeproteome;Directproteinsequencing;Endoplasmicreticulum;Glycoprotein;Glycosidase;Golgiapparatus;Hydrolase;Polymorphism;Referenceproteome;Signal	38	16	22	6	1	3	3	8	1	7	5	7	10	-0.131392	0.381079	0.0126972	0.329872	0.522491	0.672661	0.0818079	0.717046	0.42088	1.0872	0.457583	0.144453
Q5ZPR3	CD276	CD276 antigen	biological regulation;cell activation;cell proliferation;cellular process;immune response;immune system process;leukocyte activation;lymphocyte activation;negative regulation of biological process;negative regulation of biosynthetic process;negative regulation of cell activation;negative regulation of cell proliferation;negative regulation of cellular biosynthetic process;negative regulation of c…	binding;protein binding;receptor binding	cell part;external side of plasma membrane;extracellular membrane-bounded organelle;extracellular organelle;extracellular region part;extracellular vesicular exosome;integral to membrane;intrinsic to membrane;membrane part;membrane-bounded organelle;membrane-bounded vesicle;organelle;plasma membrane part;vesicle	Alternativesplicing;Completeproteome;Directproteinsequencing;Disulfidebond;Glycoprotein;Immunoglobulindomain;Membrane;Phosphoprotein;Polymorphism;Referenceproteome;Repeat;Signal;Transmembrane;Transmembranehelix	6	1	5	4	1	1	3	0	1	0	1	2	2	-3.03827	-2.84281	-5.89016	-1.96154	-1.32135	-1.61408	0.0841603	0.717046	2.29143	1.07489	2.46304	0.144453
Q9NZM1	MYOF	Myoferlin	anatomical structure formation involved in morphogenesis;biological regulation;blood circulation;cellular component organization;cellular component organization or biogenesis;cellular membrane organization;cellular process;cellular response to heat;cellular response to stimulus;cellular response to stress;circulatory system process;developmental process;membrane organization;multicellular organis…	binding;lipid binding;phospholipid binding	caveola;cell part;cytoplasmic part;cytoplasmic vesicle;cytoplasmic vesicle membrane;cytoplasmic vesicle part;envelope;extracellular membrane-bounded organelle;extracellular organelle;extracellular region part;extracellular vesicular exosome;integral to membrane;intracellular membrane-bounded organelle;intracellular organelle;intracellular organelle part;intracellular part;intrinsic to membrane;me…	3D-structure;Acetylation;Alternativesplicing;Cellmembrane;Completeproteome;Cytoplasmicvesicle;Membrane;Nucleus;Phosphoprotein;Polymorphism;Referenceproteome;Repeat;Signal-anchor;Transmembrane;Transmembranehelix	158	60	98	6	1	3	3	28	11	21	21	41	36	3.22102	2.86176	3.19681	3.27324	3.63728	3.43961	0.0848531	0.717046	0.356844	1.07133	0.382298	0.144453
P53396	ACLY	ATP-citrate synthase	acyl-CoA biosynthetic process;acyl-CoA metabolic process;acylglycerol biosynthetic process;acylglycerol metabolic process;biological regulation;biosynthetic process;carbohydrate metabolic process;carboxylic acid metabolic process;cellular biosynthetic process;cellular carbohydrate metabolic process;cellular ketone metabolic process;cellular lipid metabolic process;cellular metabolic process;cellu…	acid-thiol ligase activity;adenyl nucleotide binding;adenyl ribonucleotide binding;ATP binding;ATP citrate synthase activity;binding;catalytic activity;cation binding;CoA-ligase activity;cofactor binding;ion binding;ligase activity;ligase activity, forming carbon-sulfur bonds;metal ion binding;nucleotide binding;purine nucleotide binding;purine ribonucleoside triphosphate binding;purine ribonucle…	cell part;citrate lyase complex;cytoplasm;cytoplasmic part;cytosol;extracellular membrane-bounded organelle;extracellular organelle;extracellular region part;extracellular vesicular exosome;intracellular membrane-bounded organelle;intracellular organelle;intracellular organelle part;intracellular part;macromolecular complex;membrane;membrane-bounded organelle;membrane-bounded vesicle;mitochondrio…	3D-structure;Acetylation;Alternativesplicing;ATP-binding;Completeproteome;Cytoplasm;Isopeptidebond;Lipidbiosynthesis;Lipidmetabolism;Magnesium;Metal-binding;Nucleotide-binding;Phosphoprotein;Polymorphism;Referenceproteome;Transferase;Ublconjugation	39	9	30	5	1	2	3	6	0	3	7	13	10	-0.119419	-4.05631	-0.716963	0.820871	1.85055	1.02114	0.0864333	0.717046	2.86175	1.06332	3.04296	0.144453
P29966	MARCKS	Myristoylated alanine-rich C-kinase substrate	biological regulation;cellular metabolic process;cellular process;energy derivation by oxidation of organic compounds;energy reserve metabolic process;generation of precursor metabolites and energy;metabolic process;oxidation-reduction process;regulation of biological process;regulation of cell communication;regulation of cellular localization;regulation of cellular process;regulation of hormone …	actin binding;actin filament binding;binding;calmodulin binding;cytoskeletal protein binding;protein binding	actin cytoskeleton;adherens junction;anchoring junction;cell cortex;cell junction;cell part;cell-substrate adherens junction;cell-substrate junction;centrosome;cytoplasmic part;cytoskeletal part;cytoskeleton;extracellular membrane-bounded organelle;extracellular organelle;extracellular region part;extracellular vesicular exosome;female germ cell nucleus;focal adhesion;germ cell nucleus;germinal v…	Actin-binding;Calmodulin-binding;Completeproteome;Cytoplasm;Cytoskeleton;Lipoprotein;Membrane;Myristate;Phosphoprotein;Polymorphism;Referenceproteome	47	14	33	6	1	3	3	5	3	6	11	8	14	1.3486	1.40037	1.76801	2.80371	1.7696	2.15424	0.0889095	0.717046	0.736856	1.05105	0.774474	0.144453
O75083	WDR1	WD repeat-containing protein 1	biological regulation;blood coagulation;cell activation;cellular process;coagulation;establishment of localization;establishment of localization in cell;exocytosis;hemostasis;multicellular organismal process;neurological system process;platelet activation;platelet degranulation;regulation of biological process;regulation of biological quality;regulation of body fluid levels;regulation of cell dev…		actin filament;cell junction;cell part;cell projection;cytoplasm;cytoplasmic part;cytoskeletal part;cytosol;extracellular membrane-bounded organelle;extracellular organelle;extracellular region;extracellular region part;extracellular vesicular exosome;intracellular non-membrane-bounded organelle;intracellular organelle;intracellular organelle part;intracellular part;macromolecular complex;membran…	Acetylation;Actin-binding;Alternativesplicing;Celljunction;Cellprojection;Completeproteome;Cytoplasm;Cytoskeleton;Directproteinsequencing;Phosphoprotein;Polymorphism;Referenceproteome;Repeat;WDrepeat	65	22	43	6	1	3	3	11	2	9	13	16	14	1.80903	0.621355	2.06516	2.9126	2.74775	2.16784	0.089911	0.717046	1.11088	1.04619	1.16219	0.144453
P02786	TFRC	Transferrin receptor protein 1;Transferrin receptor protein 1, serum form	biological regulation;cation homeostasis;cation transport;cell differentiation;cellular cation homeostasis;cellular chemical homeostasis;cellular developmental process;cellular homeostasis;cellular ion homeostasis;cellular iron ion homeostasis;cellular metal ion homeostasis;cellular process;cellular response to chemical stimulus;cellular response to drug;cellular response to stimulus;chemical hom…	binding;cargo receptor activity;double-stranded RNA binding;identical protein binding;nucleic acid binding;protein binding;receptor activity;RNA binding;transferrin receptor activity	blood microparticle;cell part;cell surface;coated pit;cytoplasmic membrane-bounded vesicle;cytoplasmic part;cytoplasmic vesicle;endosome;external side of plasma membrane;extracellular membrane-bounded organelle;extracellular organelle;extracellular region;extracellular region part;extracellular space;extracellular vesicular exosome;integral to membrane;integral to plasma membrane;intracellular me…	3D-structure;Cellmembrane;Completeproteome;Directproteinsequencing;Disulfidebond;Endocytosis;Glycoprotein;Host-virusinteraction;Lipoprotein;Membrane;Palmitate;Phosphoprotein;Polymorphism;Receptor;Referenceproteome;Secreted;Signal-anchor;Transmembrane;Transmembranehelix	33	11	22	6	1	3	3	7	1	3	5	8	9	0.765499	-2.81103	-0.628338	1.46193	1.16655	1.58353	0.0937034	0.717046	2.29529	1.02824	2.36012	0.144453
Q9Y490	TLN1	Talin-1	actin cytoskeleton organization;actin filament-based process;axon guidance;biological adhesion;biological regulation;blood coagulation;cell activation;cell adhesion;cell junction assembly;cell junction organization;cell-cell adhesion;cell-cell junction assembly;cell-cell junction organization;cell-substrate junction assembly;cellular component assembly;cellular component assembly at cellular leve…	binding;cytoskeletal protein binding;integrin binding;LIM domain binding;protein binding;protein complex binding;protein domain specific binding;receptor binding;structural constituent of cytoskeleton;structural molecule activity;vinculin binding	adherens junction;anchoring junction;cell junction;cell part;cell projection;cell projection membrane;cell projection part;cell surface;cell-cell junction;cell-substrate adherens junction;cell-substrate junction;cytoplasm;cytoplasmic part;cytoskeletal part;cytosol;extracellular membrane-bounded organelle;extracellular organelle;extracellular region;extracellular region part;extracellular vesicula…	3D-structure;Acetylation;Celljunction;Cellmembrane;Cellprojection;Completeproteome;Cytoplasm;Cytoskeleton;Directproteinsequencing;Host-virusinteraction;Membrane;Phosphoprotein;Polymorphism;Referenceproteome	150	62	88	6	1	3	3	29	10	23	16	36	36	2.48927	1.7207	2.25323	2.45191	2.8278	2.97618	0.0960859	0.717046	0.597564	1.01734	0.607926	0.144453
Q16658	FSCN1	Fascin	actin cytoskeleton organization;actin filament bundle assembly;actin filament organization;actin filament-based process;cell migration;cell motility;cell proliferation;cellular component assembly;cellular component assembly at cellular level;cellular component movement;cellular component organization;cellular component organization at cellular level;cellular component organization or biogenesis;c…	actin binding;actin filament binding;binding;cytoskeletal protein binding;drug binding;protein binding	actin cytoskeleton;actin filament bundle;actomyosin;cell junction;cell part;cell projection;cytoplasm;cytoplasmic part;cytoskeletal part;cytoskeleton;cytosol;extracellular membrane-bounded organelle;extracellular organelle;extracellular region part;extracellular vesicular exosome;filopodium;intracellular non-membrane-bounded organelle;intracellular organelle;intracellular organelle part;intracell…	3D-structure;Acetylation;Actin-binding;Celljunction;Cellprojection;Completeproteome;Cytoplasm;Cytoskeleton;Directproteinsequencing;Phosphoprotein;Referenceproteome	69	30	39	6	1	3	3	15	4	11	7	16	16	2.47417	2.32856	2.63229	3.19353	2.82087	2.63339	0.0960975	0.717046	0.404254	1.01729	0.411242	0.144453
Q8TAD7	OCC1	Overexpressed in colon carcinoma 1 protein				Completeproteome;Referenceproteome	5	2	3	5	1	2	3	1	0	1	1	1	1	-2.96914	-3.94589	-3.33996	-1.69359	-2.69282	-2.8622	0.0961949	0.717046	1.00213	1.01685	1.01901	0.144453
Q92692	PVRL2	Nectin-2	acrosome assembly;adherens junction organization;adhesion to host;adhesion to other organism involved in symbiotic interaction;anatomical structure development;anatomical structure formation involved in morphogenesis;anatomical structure morphogenesis;biological adhesion;biological regulation;cell adhesion;cell development;cell junction assembly;cell junction organization;cell part morphogenesis;…	binding;cell adhesion molecule binding;coreceptor activity;identical protein binding;molecular transducer activity;protein binding;protein dimerization activity;protein homodimerization activity;receptor activity;signal transducer activity;signaling receptor activity;viral receptor activity	adherens junction;anchoring junction;cell junction;cell part;cell surface;cell-cell adherens junction;cell-cell junction;cell-substrate adherens junction;cell-substrate junction;extracellular membrane-bounded organelle;extracellular organelle;extracellular region part;extracellular vesicular exosome;focal adhesion;integral to membrane;intrinsic to membrane;membrane;membrane part;membrane-bounded …	3D-structure;Alternativesplicing;Celladhesion;Cellmembrane;Completeproteome;Disulfidebond;Glycoprotein;Hostcellreceptorforvirusentry;Host-virusinteraction;Immunoglobulindomain;Membrane;Phosphoprotein;Receptor;Referenceproteome;Repeat;Signal;Transmembrane;Transmembranehelix	7	2	5	5	1	2	3	1	0	1	1	2	2	-2.87206	-3.66741	-2.60875	-1.98284	-1.94237	-2.66194	0.0965379	0.717046	0.853688	1.0153	0.866751	0.144453
O00186	STXBP3	Syntaxin-binding protein 3	anatomical structure development;biological adhesion;biological regulation;blood coagulation;brain development;carbohydrate transport;cell activation;cell activation involved in immune response;cell adhesion;cell-cell adhesion;cellular component assembly;cellular component organization;cellular component organization or biogenesis;cellular process;coagulation;developmental process;establishment o…	binding;protein binding;SNARE binding;syntaxin binding	apical plasma membrane;basolateral plasma membrane;cell part;cytoplasmic membrane-bounded vesicle;cytoplasmic part;cytoplasmic vesicle;cytosol;extracellular membrane-bounded organelle;extracellular organelle;extracellular region part;extracellular vesicular exosome;intracellular membrane-bounded organelle;intracellular organelle;intracellular part;membrane;membrane part;membrane-bounded organelle…	Cellmembrane;Completeproteome;Cytoplasm;Membrane;Phosphoprotein;Polymorphism;Proteintransport;Referenceproteome;Transport	19	7	12	6	1	3	3	4	2	1	3	4	5	-0.923714	-0.684275	-2.14518	0.280964	-0.355856	-0.414011	0.0970897	0.717046	1.08809	1.01283	1.10205	0.144453
P61160	ACTR2	Actin-related protein 2	actin cytoskeleton organization;actin filament organization;actin filament-based process;actin nucleation;anatomical structure formation involved in morphogenesis;Arp2/3 complex-mediated actin nucleation;asymmetric cell division;axon guidance;biological regulation;cell cycle cytokinesis;cell cycle process;cell division;cell projection assembly;cell projection organization;cell surface receptor li…	adenyl nucleotide binding;adenyl ribonucleotide binding;ATP binding;binding;nucleotide binding;purine nucleotide binding;purine ribonucleoside triphosphate binding;purine ribonucleotide binding;ribonucleotide binding;structural constituent of cytoskeleton;structural molecule activity	actin cap;actin cytoskeleton;adherens junction;anchoring junction;Arp2/3 protein complex;cell cortex part;cell junction;cell part;cell projection;cell-substrate adherens junction;cell-substrate junction;cytoplasm;cytoplasmic part;cytoskeletal part;cytoskeleton;cytosol;extracellular membrane-bounded organelle;extracellular organelle;extracellular region part;extracellular vesicular exosome;focal a…	Acetylation;Actin-binding;Alternativesplicing;ATP-binding;Cellprojection;Completeproteome;Cytoplasm;Cytoskeleton;Directproteinsequencing;Nucleotide-binding;Referenceproteome	33	12	21	6	1	3	3	6	3	3	2	7	12	0.530962	0.567518	0.1994	0.559168	0.926504	1.16203	0.0998241	0.717046	0.449941	1.00076	0.450285	0.144453
P51153	RAB13	Ras-related protein Rab-13	actin cytoskeleton organization;actin filament-based process;biological regulation;cell chemotaxis;cell junction assembly;cell junction organization;cell migration;cell motility;cell projection organization;cell-cell junction assembly;cell-cell junction organization;cellular component assembly;cellular component assembly at cellular level;cellular component movement;cellular component organizatio…	binding;catalytic activity;GTP binding;GTPase activity;guanyl nucleotide binding;guanyl ribonucleotide binding;hydrolase activity;hydrolase activity, acting on acid anhydrides;hydrolase activity, acting on acid anhydrides, in phosphorus-containing anhydrides;nucleoside-triphosphatase activity;nucleotide binding;purine nucleotide binding;purine ribonucleoside triphosphate binding;purine ribonucleo…	cell junction;cell part;cell projection;cell-cell junction;cytoplasm;cytoplasmic membrane-bounded vesicle;cytoplasmic part;cytoplasmic vesicle;cytoplasmic vesicle membrane;cytoplasmic vesicle part;endocytic vesicle;endosomal part;endosome;endosome membrane;extracellular membrane-bounded organelle;extracellular organelle;extracellular region part;extracellular vesicular exosome;Golgi apparatus par…	Celljunction;Cellmembrane;Cellprojection;Completeproteome;Cytoplasmicvesicle;Endosome;Golgiapparatus;GTP-binding;Lipoprotein;Membrane;Methylation;Nucleotide-binding;Phosphoprotein;Prenylation;Proteintransport;Referenceproteome;Tightjunction;Transport	15	4	11	6	1	3	3	2	1	1	2	5	4	-1.17483	-1.18394	-1.35665	-1.15694	0.698994	0.746891	0.101322	0.717046	1.33479	0.994296	1.32717	0.144453
Q8TD47	RPS4Y2	40S ribosomal protein S4, Y isoform 2	biosynthetic process;cellular biosynthetic process;cellular macromolecule biosynthetic process;cellular macromolecule metabolic process;cellular metabolic process;cellular process;cellular protein metabolic process;macromolecule biosynthetic process;macromolecule metabolic process;metabolic process;primary metabolic process;protein metabolic process;translation	binding;nucleic acid binding;RNA binding;rRNA binding;structural constituent of ribosome;structural molecule activity	cell part;cytoplasmic part;intracellular non-membrane-bounded organelle;intracellular organelle;intracellular part;macromolecular complex;non-membrane-bounded organelle;organelle;ribonucleoprotein complex;ribosome	Completeproteome;Referenceproteome;Ribonucleoprotein;Ribosomalprotein;RNA-binding;rRNA-binding	6	0	6	3	1	0	3	0	0	0	1	2	3	-4.60638	-4.8587	-2.30277	-2.46606	2.38045	-1.14216	0.101628	0.717046	3.51336	0.992986	3.48872	0.144453
Q92930	RAB8B	Ras-related protein Rab-8B	adherens junction organization;antigen processing and presentation;biological regulation;cell junction organization;cell-cell junction organization;cellular component organization;cellular component organization at cellular level;cellular component organization or biogenesis;cellular component organization or biogenesis at cellular level;cellular localization;cellular macromolecule localization;c…	binding;catalytic activity;GDP binding;GTP binding;GTPase activity;guanyl nucleotide binding;guanyl ribonucleotide binding;hydrolase activity;hydrolase activity, acting on acid anhydrides;hydrolase activity, acting on acid anhydrides, in phosphorus-containing anhydrides;nucleoside-triphosphatase activity;nucleotide binding;protein binding;purine nucleotide binding;purine ribonucleoside triphospha…	cell part;cell pole;cell tip;clathrin-coated vesicle;coated vesicle;cytoplasmic membrane-bounded vesicle;cytoplasmic part;cytoplasmic vesicle;cytoplasmic vesicle membrane;cytoplasmic vesicle part;endocytic vesicle;endocytic vesicle membrane;endosome;extracellular membrane-bounded organelle;extracellular organelle;extracellular region part;extracellular vesicular exosome;Golgi apparatus part;Golgi…	Cellmembrane;Completeproteome;Cytoplasmicvesicle;GTP-binding;Lipoprotein;Membrane;Methylation;Nucleotide-binding;Phosphoprotein;Prenylation;Proteintransport;Referenceproteome;Transport	8	3	5	5	1	2	3	1	0	2	2	2	1	-3.93294	-4.06808	-1.89991	-0.591373	-1.85191	-2.10471	0.101764	0.717046	1.78431	0.992404	1.77076	0.144453
P30041	PRDX6	Peroxiredoxin-6	catabolic process;cellular catabolic process;cellular lipid catabolic process;cellular lipid metabolic process;cellular metabolic process;cellular process;cellular response to chemical stimulus;cellular response to hydrogen peroxide;cellular response to oxidative stress;cellular response to reactive oxygen species;cellular response to stimulus;cellular response to stress;hydrogen peroxide catabol…	antioxidant activity;binding;carboxylic ester hydrolase activity;catalytic activity;enzyme binding;glutathione peroxidase activity;hydrolase activity;hydrolase activity, acting on ester bonds;lipase activity;oxidoreductase activity;oxidoreductase activity, acting on paired donors, with incorporation or reduction of molecular oxygen;oxidoreductase activity, acting on peroxide as acceptor;peroxidas…	cell part;cytoplasm;cytoplasmic membrane-bounded vesicle;cytoplasmic part;cytoplasmic vesicle;cytosol;extracellular membrane-bounded organelle;extracellular organelle;extracellular region part;extracellular space;extracellular vesicular exosome;intracellular membrane-bounded organelle;intracellular organelle;intracellular part;lysosome;lytic vacuole;membrane;membrane-bounded organelle;membrane-bo…	3D-structure;Acetylation;Antioxidant;Completeproteome;Cytoplasm;Cytoplasmicvesicle;Directproteinsequencing;Disulfidebond;Hydrolase;Lipiddegradation;Lipidmetabolism;Lysosome;Multifunctionalenzyme;Oxidoreductase;Peroxidase;Phosphoprotein;Redox-activecenter;Referenceproteome	33	15	18	6	1	3	3	6	5	4	4	7	7	1.07478	1.1524	0.194469	1.46793	1.30229	1.85306	0.102503	0.717046	0.733878	0.989262	0.725997	0.144453
P83881	RPL36A	60S ribosomal protein L36a	biosynthetic process;catabolic process;cellular biosynthetic process;cellular catabolic process;cellular component disassembly;cellular component disassembly at cellular level;cellular component organization;cellular component organization at cellular level;cellular component organization or biogenesis;cellular component organization or biogenesis at cellular level;cellular macromolecular complex…	structural constituent of ribosome;structural molecule activity	cell part;cytoplasmic part;cytosol;cytosolic large ribosomal subunit;intracellular non-membrane-bounded organelle;intracellular organelle;intracellular organelle part;intracellular part;large ribosomal subunit;macromolecular complex;non-membrane-bounded organelle;organelle;organelle part;ribonucleoprotein complex;ribosome	3D-structure;Completeproteome;Cytoplasm;Referenceproteome;Ribonucleoprotein;Ribosomalprotein	5	2	3	5	1	2	3	1	0	1	1	1	1	-4.18447	-4.41532	-1.67504	-1.12983	-1.41775	-1.96622	0.102764	0.717046	1.92034	0.988158	1.8976	0.144453
P05388	RPLP0	60S acidic ribosomal protein P0	biosynthetic process;catabolic process;cellular biosynthetic process;cellular catabolic process;cellular component biogenesis;cellular component biogenesis at cellular level;cellular component disassembly;cellular component disassembly at cellular level;cellular component organization;cellular component organization at cellular level;cellular component organization or biogenesis;cellular componen…	binding;nucleic acid binding;RNA binding;structural constituent of ribosome;structural molecule activity	adherens junction;anchoring junction;cell junction;cell part;cell-substrate adherens junction;cell-substrate junction;cytoplasm;cytoplasmic part;cytosol;cytosolic large ribosomal subunit;extracellular membrane-bounded organelle;extracellular organelle;extracellular region part;extracellular vesicular exosome;focal adhesion;intracellular membrane-bounded organelle;intracellular organelle;intracell…	3D-structure;Alternativesplicing;Completeproteome;Cytoplasm;Directproteinsequencing;Host-virusinteraction;Nucleus;Phosphoprotein;Referenceproteome;Ribonucleoprotein;Ribosomalprotein	21	9	12	6	1	3	3	4	2	3	4	4	4	-0.758959	-0.991692	-0.333241	-0.405842	-0.255545	-0.0271683	0.104226	0.717046	0.465112	0.982022	0.45675	0.144453
P08779	KRT16	Keratin, type I cytoskeletal 16	aging;anatomical structure development;anatomical structure morphogenesis;biological regulation;cell differentiation;cell migration;cell motility;cell proliferation;cellular component movement;cellular component organization;cellular component organization at cellular level;cellular component organization or biogenesis;cellular component organization or biogenesis at cellular level;cellular devel…	structural constituent of cytoskeleton;structural molecule activity	cell part;cytoskeletal part;cytoskeleton;extracellular membrane-bounded organelle;extracellular organelle;extracellular region part;extracellular vesicular exosome;intermediate filament;intracellular membrane-bounded organelle;intracellular non-membrane-bounded organelle;intracellular organelle;intracellular organelle part;intracellular part;macromolecular complex;membrane-bounded organelle;membr…	Coiledcoil;Completeproteome;Directproteinsequencing;Diseasemutation;Ectodermaldysplasia;Intermediatefilament;Keratin;Palmoplantarkeratoderma;Referenceproteome	75	48	27	6	1	3	3	26	11	11	6	15	6	6.17763	3.93991	3.13264	1.87024	3.28029	1.31267	0.104895	0.717046	-2.26233	0.979245	2.21537	0.144453
P02533	KRT14	Keratin, type I cytoskeletal 14	aging;anatomical structure development;cell differentiation;cell junction assembly;cell junction organization;cell-substrate junction assembly;cellular component assembly;cellular component assembly at cellular level;cellular component organization;cellular component organization at cellular level;cellular component organization or biogenesis;cellular component organization or biogenesis at cellu…	structural constituent of cytoskeleton;structural molecule activity	cell part;cell periphery;cytoplasm;cytoplasmic part;cytoskeletal part;cytosol;extracellular membrane-bounded organelle;extracellular organelle;extracellular region part;extracellular vesicular exosome;intermediate filament;intracellular membrane-bounded organelle;intracellular organelle;intracellular organelle part;intracellular part;keratin filament;macromolecular complex;membrane-bounded organe…	3D-structure;Coiledcoil;Completeproteome;Cytoplasm;Diseasemutation;Disulfidebond;Ectodermaldysplasia;Epidermolysisbullosa;Intermediatefilament;Keratin;Nucleus;Palmoplantarkeratoderma;Phosphoprotein;Polymorphism;Referenceproteome	41	24	17	6	1	3	3	11	8	5	5	8	4	3.74272	3.38555	1.7827	2.14766	1.50544	0.870203	0.107236	0.717046	-1.46256	0.969659	1.41818	0.144453
P26373	RPL13	60S ribosomal protein L13	biosynthetic process;catabolic process;cellular biosynthetic process;cellular catabolic process;cellular component disassembly;cellular component disassembly at cellular level;cellular component organization;cellular component organization at cellular level;cellular component organization or biogenesis;cellular component organization or biogenesis at cellular level;cellular macromolecular complex…	binding;nucleic acid binding;RNA binding;structural constituent of ribosome;structural molecule activity	cell part;cytoplasm;cytoplasmic part;cytosol;cytosolic large ribosomal subunit;cytosolic part;cytosolic ribosome;intracellular membrane-bounded organelle;intracellular non-membrane-bounded organelle;intracellular organelle;intracellular organelle part;intracellular part;large ribosomal subunit;macromolecular complex;membrane;membrane-bounded organelle;non-membrane-bounded organelle;nuclear part;n…	3D-structure;Acetylation;Alternativesplicing;Completeproteome;Phosphoprotein;Polymorphism;Referenceproteome;Ribonucleoprotein;Ribosomalprotein	19	11	8	6	1	3	3	4	3	4	2	3	3	0.968201	0.414745	0.677736	0.401955	0.268677	-0.341841	0.10755	0.717046	-0.577297	0.968389	0.559048	0.144453
P13645	KRT10	Keratin, type I cytoskeletal 10	cell differentiation;cellular developmental process;cellular process;cellular response to calcium ion;cellular response to chemical stimulus;cellular response to inorganic substance;cellular response to metal ion;cellular response to stimulus;developmental process;epidermal cell differentiation;epithelial cell differentiation;keratinocyte differentiation;response to calcium ion;response to chemic…	structural constituent of epidermis;structural molecule activity	cell part;cytoplasm;cytoskeletal part;extracellular membrane-bounded organelle;extracellular organelle;extracellular region part;extracellular space;extracellular vesicular exosome;intermediate filament;intracellular membrane-bounded organelle;intracellular organelle;intracellular organelle part;intracellular part;keratin filament;macromolecular complex;membrane;membrane-bounded organelle;membran…	3D-structure;Coiledcoil;Completeproteome;Directproteinsequencing;Diseasemutation;Ichthyosis;Intermediatefilament;Keratin;Phosphoprotein;Polymorphism;Referenceproteome	158	83	75	6	1	3	3	32	25	26	25	27	23	7.44632	8.22909	6.70867	6.86174	6.41931	5.90072	0.109074	0.717046	-1.06744	0.962279	1.02717	0.144453
P42677	RPS27	40S ribosomal protein S27	biological regulation;biosynthetic process;catabolic process;cell cycle;cell proliferation;cellular biosynthetic process;cellular catabolic process;cellular component disassembly;cellular component disassembly at cellular level;cellular component organization;cellular component organization at cellular level;cellular component organization or biogenesis;cellular component organization or biogenes…	binding;cation binding;DNA binding;ion binding;metal ion binding;nucleic acid binding;structural constituent of ribosome;structural molecule activity;transition metal ion binding;zinc ion binding	cell part;cytoplasmic part;cytosol;cytosolic small ribosomal subunit;intracellular membrane-bounded organelle;intracellular non-membrane-bounded organelle;intracellular organelle;intracellular organelle part;intracellular part;macromolecular complex;membrane-bounded organelle;non-membrane-bounded organelle;nucleus;organelle;organelle part;ribonucleoprotein complex;ribosome;small ribosomal subunit	3D-structure;Completeproteome;Directproteinsequencing;Metal-binding;Phosphoprotein;Referenceproteome;Ribonucleoprotein;Ribosomalprotein;Zinc;Zinc-finger	10	6	4	6	1	3	3	2	2	2	1	1	2	-0.935465	-0.729094	-0.0995712	-1.80082	-2.03668	-0.772436	0.109522	0.717046	-0.948603	0.960497	0.91113	0.144453
P78371	CCT2	T-complex protein 1 subunit beta	binding of sperm to zona pellucida;cell recognition;cell-cell recognition;cellular component assembly;cellular component assembly at cellular level;cellular component organization;cellular component organization at cellular level;cellular component organization or biogenesis;cellular component organization or biogenesis at cellular level;cellular macromolecular complex assembly;cellular macromole…	adenyl nucleotide binding;adenyl ribonucleotide binding;ATP binding;binding;enzyme binding;nucleotide binding;protein binding;purine nucleotide binding;purine ribonucleoside triphosphate binding;purine ribonucleotide binding;ribonucleotide binding;ubiquitin protein ligase binding;unfolded protein binding	cell body;cell part;chaperonin-containing T-complex;cytoplasm;cytoplasmic part;cytoskeletal part;cytosol;cytosolic part;extracellular membrane-bounded organelle;extracellular organelle;extracellular region part;extracellular vesicular exosome;intracellular organelle part;intracellular part;macromolecular complex;membrane-bounded organelle;membrane-bounded vesicle;microtubule;organelle;organelle p…	Acetylation;Alternativesplicing;ATP-binding;Chaperone;Completeproteome;Cytoplasm;Directproteinsequencing;Nucleotide-binding;Phosphoprotein;Referenceproteome	38	13	25	6	1	3	3	6	3	4	3	14	8	-0.209532	-0.464542	-0.277454	-0.108137	1.20658	0.359755	0.109953	0.717046	0.803243	0.958794	0.770145	0.144453
Q8NFI4	ST13P5	Putative protein FAM10A5			cell part;cytoplasm;intracellular part	Acetylation;Completeproteome;Cytoplasm;Phosphoprotein;Referenceproteome;Repeat;TPRrepeat	6	2	4	5	1	2	3	1	0	1	1	1	2	-3.36763	-5.05284	-4.58569	-1.92496	-3.04314	2.20481	0.110859	0.717046	3.41429	0.955228	3.26142	0.144453
P62249	RPS16	40S ribosomal protein S16	biosynthetic process;catabolic process;cellular biosynthetic process;cellular catabolic process;cellular component biogenesis;cellular component biogenesis at cellular level;cellular component disassembly;cellular component disassembly at cellular level;cellular component organization;cellular component organization at cellular level;cellular component organization or biogenesis;cellular componen…	binding;nucleic acid binding;RNA binding;structural constituent of ribosome;structural molecule activity	adherens junction;anchoring junction;cell junction;cell part;cell-substrate adherens junction;cell-substrate junction;cytoplasmic part;cytosol;cytosolic small ribosomal subunit;extracellular membrane-bounded organelle;extracellular organelle;extracellular region part;extracellular vesicular exosome;focal adhesion;intracellular organelle part;intracellular part;macromolecular complex;membrane;memb…	3D-structure;Completeproteome;Directproteinsequencing;Referenceproteome;Ribonucleoprotein;Ribosomalprotein	22	9	13	6	1	3	3	4	2	3	2	6	5	0.528557	0.817205	-0.0566444	0.760561	1.19417	1.09539	0.111713	0.717046	0.587001	0.951896	0.558764	0.144453
O75874	IDH1	Isocitrate dehydrogenase [NADP] cytoplasmic	2-oxoglutarate metabolic process;acetyl-CoA catabolic process;acetyl-CoA metabolic process;amine metabolic process;anatomical structure development;carbohydrate metabolic process;carboxylic acid metabolic process;catabolic process;cellular aldehyde metabolic process;cellular amine metabolic process;cellular amino acid metabolic process;cellular carbohydrate metabolic process;cellular catabolic pr…	binding;catalytic activity;cation binding;coenzyme binding;cofactor binding;identical protein binding;ion binding;isocitrate dehydrogenase (NADP+) activity;isocitrate dehydrogenase activity;magnesium ion binding;metal ion binding;NAD binding;NADP binding;nucleotide binding;oxidoreductase activity;oxidoreductase activity, acting on CH-OH group of donors;oxidoreductase activity, acting on the CH-OH…	cell part;cytoplasm;cytoplasmic part;cytosol;extracellular membrane-bounded organelle;extracellular organelle;extracellular region part;extracellular vesicular exosome;intracellular membrane-bounded organelle;intracellular organelle;intracellular organelle lumen;intracellular organelle part;intracellular part;membrane-bounded organelle;membrane-bounded vesicle;membrane-enclosed lumen;microbody;mi…	3D-structure;Acetylation;Completeproteome;Cytoplasm;Directproteinsequencing;Glyoxylatebypass;Magnesium;Manganese;Metal-binding;NADP;Oxidoreductase;Peroxisome;Phosphoprotein;Polymorphism;Referenceproteome;Tricarboxylicacidcycle	26	10	16	6	1	3	3	3	2	5	3	6	7	-0.675955	-1.97098	-0.195936	0.0751953	0.132021	0.189219	0.111835	0.717046	1.07977	0.951423	1.02732	0.144453
P62851	RPS25	40S ribosomal protein S25	biosynthetic process;catabolic process;cellular biosynthetic process;cellular catabolic process;cellular component assembly;cellular component assembly at cellular level;cellular component disassembly;cellular component disassembly at cellular level;cellular component organization;cellular component organization at cellular level;cellular component organization or biogenesis;cellular component or…	binding;nucleic acid binding;RNA binding;structural constituent of ribosome;structural molecule activity	cell part;cytoplasm;cytoplasmic part;cytosol;cytosolic small ribosomal subunit;extracellular membrane-bounded organelle;extracellular organelle;extracellular region part;extracellular vesicular exosome;intracellular membrane-bounded organelle;intracellular non-membrane-bounded organelle;intracellular organelle;intracellular organelle part;intracellular part;macromolecular complex;membrane-bounded…	3D-structure;Acetylation;Completeproteome;Directproteinsequencing;Referenceproteome;Ribonucleoprotein;Ribosomalprotein	18	9	9	6	1	3	3	4	2	3	2	4	3	-0.0680847	0.0772114	-0.199568	0.0225277	0.18486	0.18885	0.113754	0.717046	0.19556	0.944033	0.184615	0.144453
Q9BSJ8	ESYT1	Extended synaptotagmin-1	establishment of localization;lipid transport;organic substance transport;transport	binding;cation binding;ion binding;lipid binding;metal ion binding;phospholipid binding	cell part;cytoplasmic part;endoplasmic reticulum part;integral to endoplasmic reticulum membrane;integral to membrane;integral to organelle membrane;intracellular organelle part;intracellular part;intrinsic to endoplasmic reticulum membrane;intrinsic to membrane;intrinsic to organelle membrane;membrane;membrane part;organelle membrane contact site;organelle part;plasma membrane	Acetylation;Alternativesplicing;Calcium;Cellmembrane;Coiledcoil;Completeproteome;Directproteinsequencing;Endoplasmicreticulum;Lipid-binding;Lipidtransport;Membrane;Metal-binding;Phosphoprotein;Polymorphism;Referenceproteome;Repeat;Transmembrane;Transmembranehelix;Transport	15	8	7	6	1	3	3	3	1	4	1	2	4	-0.526358	-0.66993	-0.431671	-1.5104	-0.801823	-0.801424	0.114606	0.717046	-0.495231	0.940792	0.465909	0.144453
P60981	DSTN	Destrin	actin cytoskeleton organization;actin filament depolymerization;actin filament organization;actin filament severing;actin filament-based process;actin polymerization or depolymerization;biological regulation;cellular component disassembly;cellular component disassembly at cellular level;cellular component organization;cellular component organization at cellular level;cellular component organizati…		actin cytoskeleton;cell cortex part;cell part;cortical actin cytoskeleton;cortical cytoskeleton;cytoplasmic part;cytoskeletal part;cytoskeleton;extracellular membrane-bounded organelle;extracellular organelle;extracellular region part;extracellular vesicular exosome;intracellular non-membrane-bounded organelle;intracellular organelle;intracellular organelle part;intracellular part;membrane-bounde…	Acetylation;Actin-binding;Alternativesplicing;Completeproteome;Directproteinsequencing;Phosphoprotein;Polymorphism;Referenceproteome;Ublconjugation	19	7	12	6	1	3	3	4	1	2	2	5	5	0.321369	-0.508352	0.132223	0.954456	0.322025	0.54118	0.116144	0.717046	0.62414	0.935003	0.583573	0.144453
P31949	S100A11	Protein S100-A11;Protein S100-A11, N-terminally processed	biological regulation;cellular process;cellular response to stimulus;negative regulation of biological process;negative regulation of biosynthetic process;negative regulation of cell proliferation;negative regulation of cellular biosynthetic process;negative regulation of cellular macromolecule biosynthetic process;negative regulation of cellular metabolic process;negative regulation of cellular …	binding;calcium ion binding;calcium-dependent protein binding;cation binding;identical protein binding;ion binding;metal ion binding;protein binding;protein dimerization activity;protein homodimerization activity	cell part;cell projection;cytoplasm;extracellular membrane-bounded organelle;extracellular organelle;extracellular region part;extracellular space;extracellular vesicular exosome;intracellular membrane-bounded organelle;intracellular organelle;intracellular organelle part;intracellular part;membrane-bounded organelle;membrane-bounded vesicle;nuclear part;nucleoplasm;nucleus;organelle;organelle pa…	3D-structure;Acetylation;Calcium;Completeproteome;Cytoplasm;Directproteinsequencing;Disulfidebond;Metal-binding;Nucleus;Phosphoprotein;Referenceproteome;Repeat	23	10	13	6	1	3	3	4	2	4	4	5	4	3.46809	1.09839	2.49554	4.61852	3.8999	3.27234	0.116772	0.717046	1.57625	0.93266	1.4701	0.144453
P13798	APEH	Acylamino-acid-releasing enzyme	beta-amyloid metabolic process;cellular macromolecule metabolic process;cellular metabolic process;cellular process;glycoprotein metabolic process;macromolecule metabolic process;metabolic process;primary metabolic process;protein metabolic process;proteolysis	catalytic activity;endopeptidase activity;exopeptidase activity;hydrolase activity;omega peptidase activity;peptidase activity;peptidase activity, acting on L-amino acid peptides;serine hydrolase activity;serine-type endopeptidase activity;serine-type peptidase activity	cell part;cytoplasm;extracellular membrane-bounded organelle;extracellular organelle;extracellular region part;extracellular vesicular exosome;intracellular organelle part;intracellular part;membrane;membrane-bounded organelle;membrane-bounded vesicle;nuclear membrane;nuclear part;organelle;organelle membrane;organelle part;vesicle	Acetylation;Completeproteome;Cytoplasm;Directproteinsequencing;Hydrolase;Phosphoprotein;Polymorphism;Referenceproteome	3	0	3	3	1	0	3	0	0	0	1	1	1	-4.07384	-4.14263	-5.14708	-0.849787	-3.39879	-3.51587	0.117043	0.717046	1.86637	0.931654	1.73881	0.144453
P05161	ISG15	Ubiquitin-like protein ISG15	biological regulation;biosynthetic process;catabolic process;cell surface receptor linked signaling pathway;cellular biosynthetic process;cellular catabolic process;cellular macromolecule biosynthetic process;cellular macromolecule catabolic process;cellular macromolecule metabolic process;cellular metabolic process;cellular nitrogen compound metabolic process;cellular process;cellular protein me…	protein tag	cell part;cytoplasmic part;cytosol;extracellular region;intracellular organelle part;intracellular part;nuclear part;nucleoplasm;organelle part	3D-structure;Antiviraldefense;Completeproteome;Cytoplasm;Directproteinsequencing;Disulfidebond;Host-virusinteraction;Immunity;Innateimmunity;Isopeptidebond;Polymorphism;Referenceproteome;Repeat;Secreted;S-nitrosylation;Ublconjugationpathway	4	0	4	3	1	0	3	0	0	0	2	1	1	-3.93851	-3.67529	-2.90659	-1.29892	-2.39445	-3.13767	0.117148	0.717046	1.22978	0.931266	1.14525	0.144453
P07686	HEXB	Beta-hexosaminidase subunit beta;Beta-hexosaminidase subunit beta chain A;Beta-hexosaminidase subunit beta chain B	amine metabolic process;aminoglycan catabolic process;aminoglycan metabolic process;anatomical structure development;astrocyte cell migration;axon ensheathment;behavior;biological regulation;biosynthetic process;calcium ion homeostasis;carbohydrate catabolic process;carbohydrate metabolic process;catabolic process;cation homeostasis;cell migration;cell motility;cellular biosynthetic process;cellu…	beta-N-acetylhexosaminidase activity;binding;catalytic activity;hexosaminidase activity;hydrolase activity;hydrolase activity, acting on glycosyl bonds;hydrolase activity, hydrolyzing O-glycosyl compounds;identical protein binding;protein binding;protein dimerization activity;protein heterodimerization activity;protein homodimerization activity	acrosomal vesicle;cell part;cytoplasmic membrane-bounded vesicle;cytoplasmic part;cytoplasmic vesicle;extracellular membrane-bounded organelle;extracellular organelle;extracellular region part;extracellular vesicular exosome;intracellular membrane-bounded organelle;intracellular organelle;intracellular organelle lumen;intracellular organelle part;intracellular part;lysosomal lumen;membrane;membra…	3D-structure;Completeproteome;Directproteinsequencing;Diseasemutation;Disulfidebond;Gangliosidosis;Glycoprotein;Glycosidase;Hydrolase;Lysosome;Neurodegeneration;Polymorphism;Referenceproteome;Signal;Zymogen	24	14	10	6	1	3	3	7	2	5	1	6	3	1.20987	0.407488	0.643486	-0.922655	0.620878	-0.55084	0.11795	0.717046	-1.03782	0.928301	0.963409	0.144453
P01033	TIMP1	Metalloproteinase inhibitor 1	aging;biological regulation;blood coagulation;cell activation;cellular component disassembly;cellular component disassembly at cellular level;cellular component organization;cellular component organization at cellular level;cellular component organization or biogenesis;cellular component organization or biogenesis at cellular level;cellular process;coagulation;developmental process;establishment …	binding;cation binding;cytokine activity;endopeptidase inhibitor activity;endopeptidase regulator activity;enzyme binding;enzyme inhibitor activity;enzyme regulator activity;ion binding;metal ion binding;metalloendopeptidase inhibitor activity;metalloenzyme inhibitor activity;metalloenzyme regulator activity;peptidase inhibitor activity;peptidase regulator activity;protease binding;protein bindin…	basement membrane;cell part;cytoplasmic membrane-bounded vesicle lumen;cytoplasmic part;cytoplasmic vesicle part;extracellular matrix;extracellular matrix part;extracellular membrane-bounded organelle;extracellular organelle;extracellular region;extracellular region part;extracellular space;extracellular vesicular exosome;intracellular organelle part;intracellular part;membrane-bounded organelle;…	3D-structure;Completeproteome;Directproteinsequencing;Disulfidebond;Glycoprotein;Growthfactor;Metal-binding;Metalloenzymeinhibitor;Metalloproteaseinhibitor;Proteaseinhibitor;Referenceproteome;Secreted;Signal;Zinc	6	3	3	6	1	3	3	1	1	1	1	1	1	-1.85538	-0.169403	-1.44085	-2.44434	-3.43032	-1.76537	0.11799	0.717046	-1.39147	0.928154	1.2915	0.144453
O15439	ABCC4	Multidrug resistance-associated protein 4	biological regulation;blood coagulation;cell activation;cellular process;coagulation;establishment of localization;establishment of localization in cell;exocytosis;hemostasis;metabolic process;multicellular organismal process;oxidation-reduction process;platelet activation;platelet degranulation;positive regulation of biological process;positive regulation of cell proliferation;positive regulatio…	15-hydroxyprostaglandin dehydrogenase (NAD+) activity;active transmembrane transporter activity;adenyl nucleotide binding;adenyl ribonucleotide binding;ATP binding;ATPase activity;ATPase activity, coupled;ATPase activity, coupled to movement of substances;ATPase activity, coupled to transmembrane movement of substances;binding;catalytic activity;hydrolase activity;hydrolase activity, acting on ac…	basolateral plasma membrane;cell part;cytoplasmic part;cytoplasmic vesicle membrane;cytoplasmic vesicle part;integral to membrane;intracellular organelle part;intracellular part;intrinsic to membrane;membrane;membrane part;organelle membrane;organelle part;plasma membrane;plasma membrane part;platelet dense granule membrane;secretory granule membrane;vesicle membrane	Alternativesplicing;ATP-binding;Completeproteome;Glycoprotein;Membrane;Nucleotide-binding;Phosphoprotein;Polymorphism;Referenceproteome;Repeat;Transmembrane;Transmembranehelix;Transport	38	19	19	6	1	3	3	9	3	7	2	10	7	4.08953	4.92101	0.932968	-0.246977	1.55922	0.767912	0.118521	0.717046	-2.62112	0.926204	2.42769	0.144453
P51148	RAB5C	Ras-related protein Rab-5C	biological regulation;cellular process;cellular response to stimulus;establishment of localization;establishment of localization in cell;establishment of protein localization;intracellular protein transport;intracellular signal transduction;intracellular transport;metabolic process;plasma membrane to endosome transport;protein transport;Rab protein signal transduction;Ras protein signal transduct…	binding;catalytic activity;GDP binding;GTP binding;GTPase activity;guanyl nucleotide binding;guanyl ribonucleotide binding;hydrolase activity;hydrolase activity, acting on acid anhydrides;hydrolase activity, acting on acid anhydrides, in phosphorus-containing anhydrides;nucleoside-triphosphatase activity;nucleotide binding;purine nucleotide binding;purine ribonucleoside triphosphate binding;purin…	cell part;cytoplasmic membrane-bounded vesicle;cytoplasmic part;cytoplasmic vesicle;early endosome;early endosome membrane;endocytic vesicle;endosomal part;endosome;endosome membrane;extracellular membrane-bounded organelle;extracellular organelle;extracellular region part;extracellular vesicular exosome;intracellular membrane-bounded organelle;intracellular organelle;intracellular organelle part…	3D-structure;Alternativesplicing;Cellmembrane;Completeproteome;Endosome;GTP-binding;Lipoprotein;Membrane;Nucleotide-binding;Polymorphism;Prenylation;Proteintransport;Referenceproteome;Transport	24	10	14	6	1	3	3	4	2	4	4	5	5	0.810061	-0.339315	0.334867	1.88295	1.45844	0.533978	0.120161	0.717046	1.02325	0.920238	0.941634	0.144453
Q06323	PSME1	Proteasome activator complex subunit 1	activation of immune response;activation of innate immune response;anaphase-promoting complex-dependent proteasomal ubiquitin-dependent protein catabolic process;antigen processing and presentation;antigen processing and presentation of exogenous antigen;antigen processing and presentation of exogenous peptide antigen;antigen processing and presentation of exogenous peptide antigen via MHC class …	endopeptidase activator activity;endopeptidase regulator activity;enzyme activator activity;enzyme regulator activity;peptidase activator activity;peptidase regulator activity	cell part;cytoplasm;cytoplasmic part;cytosol;extracellular membrane-bounded organelle;extracellular organelle;extracellular region part;extracellular vesicular exosome;intracellular organelle part;intracellular part;macromolecular complex;membrane-bounded organelle;membrane-bounded vesicle;nuclear part;nucleoplasm;organelle;organelle part;proteasome activator complex;proteasome complex;protein co…	3D-structure;Alternativesplicing;Completeproteome;Directproteinsequencing;Polymorphism;Proteasome;Referenceproteome	18	6	12	6	1	3	3	4	1	1	3	5	4	-0.387005	-1.92773	-4.21655	0.408907	-0.194086	-0.0827713	0.120255	0.717046	2.22111	0.919898	2.04319	0.144453
Q99715	COL12A1	Collagen alpha-1(XII) chain	anatomical structure development;biological adhesion;cell adhesion;cell differentiation;cellular component disassembly;cellular component disassembly at cellular level;cellular component organization;cellular component organization at cellular level;cellular component organization or biogenesis;cellular component organization or biogenesis at cellular level;cellular developmental process;cellular…	extracellular matrix structural constituent;extracellular matrix structural constituent conferring tensile strength;structural molecule activity	anchoring collagen;cell part;collagen;collagen type XII;cytoplasmic part;endoplasmic reticulum lumen;endoplasmic reticulum part;extracellular matrix;extracellular matrix part;extracellular membrane-bounded organelle;extracellular organelle;extracellular region;extracellular region part;extracellular space;extracellular vesicular exosome;FACIT collagen;intracellular organelle lumen;intracellular o…	Alternativesplicing;Celladhesion;Collagen;Completeproteome;Directproteinsequencing;Disulfidebond;Extracellularmatrix;Glycoprotein;Hydroxylation;Polymorphism;Referenceproteome;Repeat;Secreted;Signal	138	45	93	6	1	3	3	16	16	13	15	37	41	1.58734	2.85238	1.65413	2.60058	2.89372	3.28819	0.121246	0.717046	0.896214	0.916332	0.821229	0.144453
Q16881	TXNRD1	Thioredoxin reductase 1, cytoplasmic	anatomical structure formation involved in morphogenesis;biological regulation;biosynthetic process;cell proliferation;cell redox homeostasis;cellular biosynthetic process;cellular homeostasis;cellular lipid metabolic process;cellular macromolecule metabolic process;cellular metabolic process;cellular nitrogen compound metabolic process;cellular process;cellular response to stimulus;developmental…	antioxidant activity;binding;catalytic activity;coenzyme binding;cofactor binding;disulfide oxidoreductase activity;electron carrier activity;flavin adenine dinucleotide binding;oxidoreductase activity;oxidoreductase activity, acting on a sulfur group of donors;oxidoreductase activity, acting on a sulfur group of donors, NAD or NADP as acceptor;oxidoreductase activity, acting on NADH or NADPH;pro…	cell part;cytoplasmic part;cytosol;extracellular membrane-bounded organelle;extracellular organelle;extracellular region part;extracellular vesicular exosome;intracellular membrane-bounded organelle;intracellular non-membrane-bounded organelle;intracellular organelle;intracellular organelle part;intracellular part;membrane-bounded organelle;membrane-bounded vesicle;mitochondrion;non-membrane-boun…	3D-structure;Acetylation;Alternativesplicing;Completeproteome;Cytoplasm;Directproteinsequencing;Disulfidebond;Electrontransport;FAD;Flavoprotein;NADP;Nucleus;Oxidoreductase;Phosphoprotein;Polymorphism;Redox-activecenter;Referenceproteome;Selenocysteine;Transport;Ublconjugation	34	15	19	6	1	3	3	7	4	4	4	8	7	1.19828	0.679768	0.384258	1.30566	1.52267	1.04505	0.12263	0.717046	0.537024	0.911402	0.489444	0.144453
P04040	CAT	Catalase	acylglycerol metabolic process;aerobic respiration;aging;alcohol metabolic process;anatomical structure development;biological regulation;catabolic process;cell differentiation;cellular aromatic compound metabolic process;cellular catabolic process;cellular component assembly;cellular component organization;cellular component organization or biogenesis;cellular developmental process;cellular lipi…	aminoacylase activity;antioxidant activity;binding;catalase activity;catalytic activity;cation binding;coenzyme binding;cofactor binding;enzyme binding;heme binding;hydrolase activity;hydrolase activity, acting on carbon-nitrogen (but not peptide) bonds;hydrolase activity, acting on carbon-nitrogen (but not peptide) bonds, in linear amides;identical protein binding;ion binding;iron ion binding;me…	adherens junction;anchoring junction;cell junction;cell part;cell-substrate adherens junction;cell-substrate junction;cytoplasmic part;cytosol;endoplasmic reticulum;extracellular membrane-bounded organelle;extracellular organelle;extracellular region part;extracellular vesicular exosome;focal adhesion;Golgi apparatus;intracellular membrane-bounded organelle;intracellular organelle;intracellular o…	3D-structure;Acetylation;Completeproteome;Directproteinsequencing;Heme;Hydrogenperoxide;Iron;Metal-binding;Mitogen;NADP;Oxidoreductase;Peroxidase;Peroxisome;Phosphoprotein;Referenceproteome	10	7	3	5	1	3	2	5	1	1	0	2	1	-0.753792	-2.92737	-1.59323	-3.64389	-2.53856	-3.22506	0.124372	0.717046	-1.37771	0.905278	1.24721	0.144453
Q16643	DBN1	Drebrin	actin cytoskeleton organization;actin filament organization;actin filament-based process;biological regulation;cell communication;cell communication by chemical coupling;cell communication by electrical coupling;cell proliferation;cellular component organization;cellular component organization at cellular level;cellular component organization or biogenesis;cellular component organization or bioge…	actin binding;binding;cytoskeletal protein binding;profilin binding;protein binding	actin cytoskeleton;actomyosin;cell cortex;cell junction;cell part;cell projection;cell-cell junction;cytoplasm;cytoplasmic part;cytoskeletal part;cytoskeleton;dendrite;gap junction;intracellular non-membrane-bounded organelle;intracellular organelle;intracellular organelle part;intracellular part;membrane;neuron projection;non-membrane-bounded organelle;organelle;organelle part;plasma membrane	Acetylation;Actin-binding;Alternativesplicing;Celljunction;Completeproteome;Cytoplasm;Developmentalprotein;Differentiation;Directproteinsequencing;Neurogenesis;Phosphoprotein;Polymorphism;Referenceproteome	11	4	7	6	1	3	3	2	1	1	1	4	2	-1.3759	-2.3021	-1.81802	-0.827932	-0.968817	-1.61302	0.12593	0.717046	0.695416	0.89987	0.625784	0.144453
UPSP:K22E_HUMAN							278	141	137	6	1	3	3	53	46	42	45	46	46	7.83702	7.8224	6.38594	6.71986	6.31618	5.95778	0.126977	0.717046	-1.01718	0.896274	0.911671	0.144453
P04792	HSPB1	Heat shock protein beta-1	anatomical structure homeostasis;biological adhesion;biological regulation;cell adhesion;cell surface receptor linked signaling pathway;cell-cell adhesion;cellular component movement;cellular process;cellular response to chemical stimulus;cellular response to growth factor stimulus;cellular response to organic substance;cellular response to stimulus;cellular response to vascular endothelial growt…	binding;enzyme binding;enzyme inhibitor activity;enzyme regulator activity;identical protein binding;kinase binding;kinase inhibitor activity;kinase regulator activity;protein binding;protein kinase binding;protein kinase C binding;protein kinase C inhibitor activity;protein kinase inhibitor activity;protein kinase regulator activity;protein serine/threonine kinase inhibitor activity;small conjug…	adherens junction;anchoring junction;cell junction;cell part;cell-substrate adherens junction;cell-substrate junction;contractile fiber part;cytoplasm;cytoplasmic part;cytoskeletal part;cytoskeleton;cytosol;extracellular membrane-bounded organelle;extracellular organelle;extracellular region part;extracellular space;extracellular vesicular exosome;focal adhesion;intracellular membrane-bounded org…	3D-structure;Acetylation;Chaperone;Charcot-Marie-Toothdisease;Completeproteome;Cytoplasm;Cytoskeleton;Directproteinsequencing;Diseasemutation;Neurodegeneration;Neuropathy;Nucleus;Phosphoprotein;Referenceproteome;Stressresponse	38	15	23	6	1	3	3	8	3	4	7	7	9	1.78618	2.61764	2.26306	3.1389	2.39841	3.06356	0.128078	0.717046	0.644662	0.892524	0.575377	0.144453
P35221	CTNNA1	Catenin alpha-1	actin cytoskeleton organization;actin filament organization;actin filament-based process;adherens junction organization;aging;anatomical structure development;anatomical structure morphogenesis;apical junction assembly;axon regeneration;axonogenesis;biological adhesion;biological regulation;cell adhesion;cell differentiation;cell junction assembly;cell junction organization;cell part morphogenesi…	beta-catenin binding;binding;cadherin binding;cell adhesion molecule binding;cytoskeletal protein binding;gamma-catenin binding;protein binding;structural molecule activity;vinculin binding	acrosomal vesicle;actin cytoskeleton;adherens junction;anchoring junction;catenin complex;cell junction;cell part;cell projection;cell-cell adherens junction;cell-cell contact zone;cell-cell junction;cell-substrate adherens junction;cell-substrate junction;cytoplasmic membrane-bounded vesicle;cytoplasmic part;cytoplasmic vesicle;cytoskeleton;cytosol;extrinsic to membrane;extrinsic to plasma membr…	3D-structure;Acetylation;Alternativesplicing;Celladhesion;Celljunction;Cellmembrane;Completeproteome;Cytoplasm;Cytoskeleton;Directproteinsequencing;Membrane;Phosphoprotein;Polymorphism;Referenceproteome;Ublconjugation	47	20	27	6	1	3	3	11	4	5	5	11	11	1.0263	0.138985	-0.277458	1.47158	0.834497	1.03026	0.129296	0.717046	0.816169	0.888416	0.725098	0.144453
P30044	PRDX5	Peroxiredoxin-5, mitochondrial	biological regulation;biosynthetic process;catabolic process;cellular biosynthetic process;cellular catabolic process;cellular macromolecule metabolic process;cellular metabolic process;cellular nitrogen compound metabolic process;cellular process;cellular response to chemical stimulus;cellular response to hydrogen peroxide;cellular response to oxidative stress;cellular response to reactive oxyge…	antioxidant activity;binding;caspase inhibitor activity;caspase regulator activity;catalytic activity;cysteine-type endopeptidase inhibitor activity;DNA binding;endopeptidase inhibitor activity;endopeptidase regulator activity;enzyme inhibitor activity;enzyme regulator activity;nucleic acid binding;oxidoreductase activity;oxidoreductase activity, acting on paired donors, with incorporation or red…	cell part;cytoplasm;cytoplasmic part;cytoplasmic vesicle;cytosol;extracellular membrane-bounded organelle;extracellular organelle;extracellular region part;extracellular space;extracellular vesicular exosome;intracellular membrane-bounded organelle;intracellular organelle;intracellular organelle lumen;intracellular organelle part;intracellular part;membrane-bounded organelle;membrane-bounded vesi…	3D-structure;Acetylation;Alternativeinitiation;Alternativesplicing;Antioxidant;Completeproteome;Cytoplasm;Directproteinsequencing;Disulfidebond;Mitochondrion;Oxidoreductase;Peroxidase;Peroxisome;Polymorphism;Redox-activecenter;Referenceproteome;Transitpeptide	18	6	12	6	1	3	3	3	1	2	2	6	4	-0.602455	-0.731977	-0.352047	0.150328	0.386253	-0.538631	0.133644	0.717046	0.561476	0.874049	0.490758	0.144453
Q05682	CALD1	Caldesmon	cellular component movement;cellular process;multicellular organismal process;muscle contraction;muscle system process;system process	actin binding;binding;calmodulin binding;cytoskeletal protein binding;protein binding;tropomyosin binding	actin cap;actin cytoskeleton;cell cortex part;cell part;contractile fiber;cytoplasmic part;cytoskeletal part;cytoskeleton;cytosol;intracellular non-membrane-bounded organelle;intracellular organelle;intracellular organelle part;intracellular part;membrane;myofibril;non-membrane-bounded organelle;organelle;organelle part;plasma membrane	Actin-binding;Alternativesplicing;Calmodulin-binding;Completeproteome;Cytoplasm;Cytoskeleton;Muscleprotein;Phosphoprotein;Polymorphism;Referenceproteome;Repeat	9	2	7	4	1	1	3	2	0	0	1	2	4	-2.41838	-3.19614	-5.25293	-2.47757	-1.91752	-1.39349	0.133648	0.717046	1.69295	0.874037	1.4797	0.144453
P15144	ANPEP	Aminopeptidase N	anatomical structure formation involved in morphogenesis;angiogenesis;angiotensin maturation;biological regulation;cell differentiation;cellular developmental process;cellular macromolecule metabolic process;cellular metabolic process;cellular process;cellular protein metabolic process;developmental process;hormone metabolic process;macromolecule metabolic process;metabolic process;peptide hormon…	aminopeptidase activity;binding;catalytic activity;cation binding;exopeptidase activity;hydrolase activity;ion binding;metal ion binding;metallopeptidase activity;peptidase activity;peptidase activity, acting on L-amino acid peptides;receptor activity;transition metal ion binding;viral receptor activity;zinc ion binding	cell part;cytoplasmic part;cytosol;endoplasmic reticulum-Golgi intermediate compartment;external side of plasma membrane;extracellular membrane-bounded organelle;extracellular organelle;extracellular region part;extracellular space;extracellular vesicular exosome;integral to membrane;integral to plasma membrane;intracellular membrane-bounded organelle;intracellular organelle;intracellular organel…	3D-structure;Aminopeptidase;Angiogenesis;Cellmembrane;Completeproteome;Cytoplasm;Developmentalprotein;Differentiation;Directproteinsequencing;Disulfidebond;Glycoprotein;Hostcellreceptorforvirusentry;Host-virusinteraction;Hydrolase;Membrane;Metal-binding;Metalloprotease;Polymorphism;Protease;Receptor;Referenceproteome;Signal-anchor;Sulfation;Transmembrane;Transmembranehelix;Zinc	123	55	68	6	1	3	3	26	13	16	13	27	28	3.77227	3.212	2.73637	3.73599	3.70479	4.14236	0.13386	0.717046	0.620836	0.873348	0.542206	0.144453
P17813	ENG	Endoglin	aging;anatomical structure development;anatomical structure morphogenesis;artery morphogenesis;biological adhesion;biological regulation;blood vessel morphogenesis;BMP signaling pathway;bone development;branching morphogenesis of a tube;cell adhesion;cell aging;cell chemotaxis;cell differentiation;cell migration;cell migration involved in endocardial cushion formation;cell migration involved in h…	activin binding;binding;carbohydrate binding;catalytic activity;cytokine binding;cytokine receptor binding;galactose binding;glycosaminoglycan binding;growth factor binding;identical protein binding;kinase activity;molecular transducer activity;monosaccharide binding;pattern binding;phosphotransferase activity, alcohol group as acceptor;polysaccharide binding;protein binding;protein complex bindi…	adherens junction;anchoring junction;blood microparticle;cell junction;cell part;cell surface;cell-substrate adherens junction;cell-substrate junction;cytoplasm;endothelial microparticle;external side of plasma membrane;extracellular region part;extracellular space;focal adhesion;intracellular organelle part;intracellular part;macromolecular complex;membrane part;nuclear part;nucleoplasm;organell…	Alternativesplicing;Angiogenesis;Celladhesion;Completeproteome;Directproteinsequencing;Diseasemutation;Glycoprotein;Membrane;Phosphoprotein;Polymorphism;Referenceproteome;Signal;Transmembrane;Transmembranehelix	26	9	17	6	1	3	3	6	2	1	4	5	8	-0.281183	-1.73614	-3.33898	-0.241817	-0.390118	0.412981	0.13519	0.717046	1.71245	0.869057	1.48822	0.144453
Q00765	REEP5	Receptor expression-enhancing protein 5			cell part;extracellular membrane-bounded organelle;extracellular organelle;extracellular region part;extracellular vesicular exosome;integral to membrane;intrinsic to membrane;membrane part;membrane-bounded organelle;membrane-bounded vesicle;organelle;vesicle	Acetylation;Alternativesplicing;Completeproteome;Membrane;Referenceproteome;Transmembrane;Transmembranehelix	3	0	3	3	1	0	3	0	0	0	1	1	1	-4.25179	-3.36402	-4.08581	-2.70482	-3.78654	-2.25462	0.136577	0.717046	0.985213	0.864622	0.851836	0.144453
O43795	MYO1B	Unconventional myosin-Ib	actin cytoskeleton organization;actin filament bundle assembly;actin filament organization;actin filament-based movement;actin filament-based process;cellular component assembly;cellular component assembly at cellular level;cellular component movement;cellular component organization;cellular component organization at cellular level;cellular component organization or biogenesis;cellular component …	actin binding;actin filament binding;adenyl nucleotide binding;adenyl ribonucleotide binding;ATP binding;binding;catalytic activity;cytoskeletal protein binding;hydrolase activity;hydrolase activity, acting on acid anhydrides;hydrolase activity, acting on acid anhydrides, in phosphorus-containing anhydrides;lipid binding;microfilament motor activity;motor activity;nucleoside-triphosphatase activi…	actin filament;brush border;cell part;cell periphery;cell projection;cytoplasm;cytoplasmic part;cytoskeletal part;early endosome;endosomal part;endosome;endosome membrane;extracellular membrane-bounded organelle;extracellular organelle;extracellular region part;extracellular vesicular exosome;filopodium;intracellular membrane-bounded organelle;intracellular organelle;intracellular organelle part;…	Actin-binding;Alternativesplicing;ATP-binding;Calmodulin-binding;Completeproteome;Motorprotein;Myosin;Nucleotide-binding;Phosphoprotein;Polymorphism;Referenceproteome;Repeat	88	36	52	6	1	3	3	18	8	10	10	22	20	2.97265	2.25428	2.08567	2.76053	3.04792	3.15803	0.136647	0.717046	0.551293	0.864401	0.476538	0.144453
O95573	ACSL3	Long-chain-fatty-acid--CoA ligase 3	acyl-CoA biosynthetic process;acyl-CoA metabolic process;acylglycerol biosynthetic process;acylglycerol metabolic process;anatomical structure development;biological regulation;biosynthetic process;brain development;carboxylic acid biosynthetic process;carboxylic acid metabolic process;cellular biosynthetic process;cellular component assembly;cellular component organization;cellular component org…	adenyl nucleotide binding;adenyl ribonucleotide binding;ATP binding;binding;catalytic activity;enzyme binding;fatty acid ligase activity;kinase binding;ligase activity;ligase activity, forming carbon-sulfur bonds;long-chain fatty acid-CoA ligase activity;nucleotide binding;protein binding;protein domain specific binding;protein kinase binding;purine nucleotide binding;purine ribonucleoside tripho…	cell part;cytoplasmic part;endoplasmic reticulum;endoplasmic reticulum membrane;endoplasmic reticulum part;Golgi apparatus;integral to membrane;intracellular membrane-bounded organelle;intracellular organelle;intracellular organelle part;intracellular part;intrinsic to membrane;lipid particle;membrane;membrane part;membrane-bounded organelle;microbody;microbody membrane;microbody part;mitochondri…	ATP-binding;Completeproteome;Endoplasmicreticulum;Fattyacidmetabolism;Ligase;Lipidmetabolism;Magnesium;Membrane;Microsome;Mitochondrion;Mitochondrionoutermembrane;Nucleotide-binding;Peroxisome;Phosphoprotein;Polymorphism;Referenceproteome;Signal-anchor;Transmembrane;Transmembranehelix	6	2	4	4	1	1	3	0	0	2	2	1	1	-3.14309	-3.01801	-1.20247	-0.457588	-1.64353	-1.27429	0.137878	0.717046	1.32939	0.860504	1.14394	0.144453
P61313	RPL15	60S ribosomal protein L15	biosynthetic process;catabolic process;cellular biosynthetic process;cellular catabolic process;cellular component disassembly;cellular component disassembly at cellular level;cellular component organization;cellular component organization at cellular level;cellular component organization or biogenesis;cellular component organization or biogenesis at cellular level;cellular macromolecular complex…	binding;nucleic acid binding;RNA binding;structural constituent of ribosome;structural molecule activity	cell part;cytoplasmic part;cytosol;cytosolic large ribosomal subunit;extracellular membrane-bounded organelle;extracellular organelle;extracellular region part;extracellular vesicular exosome;intracellular membrane-bounded organelle;intracellular non-membrane-bounded organelle;intracellular organelle;intracellular organelle part;intracellular part;large ribosomal subunit;macromolecular complex;me…	3D-structure;Alternativesplicing;Completeproteome;Diamond-Blackfananemia;Phosphoprotein;Referenceproteome;Ribonucleoprotein;Ribosomalprotein	9	3	6	5	1	2	3	2	1	0	2	2	2	-0.278225	-2.40844	-5.1298	0.333977	-0.176054	-0.197405	0.140829	0.717046	2.59233	0.851306	2.20687	0.144453
P00568	AK1	Adenylate kinase isoenzyme 1	ADP biosynthetic process;ADP metabolic process;AMP metabolic process;ATP metabolic process;biological regulation;biosynthetic process;cell cycle arrest;cell cycle process;cellular biosynthetic process;cellular metabolic process;cellular nitrogen compound biosynthetic process;cellular nitrogen compound metabolic process;cellular process;heterocycle biosynthetic process;heterocycle metabolic proces…	adenyl nucleotide binding;adenyl ribonucleotide binding;adenylate kinase activity;ATP binding;binding;catalytic activity;kinase activity;nucleobase-containing compound kinase activity;nucleoside diphosphate kinase activity;nucleotide binding;nucleotide kinase activity;phosphotransferase activity, phosphate group as acceptor;purine nucleotide binding;purine ribonucleoside triphosphate binding;puri…	axoneme part;cell part;cell projection part;cytoplasm;cytoplasmic part;cytosol;extracellular membrane-bounded organelle;extracellular organelle;extracellular region part;extracellular vesicular exosome;intracellular part;membrane;membrane-bounded organelle;membrane-bounded vesicle;organelle;organelle part;outer dense fiber;plasma membrane;vesicle	3D-structure;Acetylation;ATP-binding;Completeproteome;Cytoplasm;Directproteinsequencing;Diseasemutation;Hereditaryhemolyticanemia;Kinase;Nucleotide-binding;Phosphoprotein;Polymorphism;Referenceproteome;Transferase	13	6	7	6	1	3	3	3	1	2	1	3	3	-0.672722	-1.57722	-1.60079	-0.768631	-0.832983	-0.445082	0.14089	0.717046	0.601346	0.851121	0.511818	0.144453
Q99536	VAT1	Synaptic vesicle membrane protein VAT-1 homolog	biological regulation;negative regulation of biological process;negative regulation of cellular component organization;negative regulation of cellular process;negative regulation of developmental process;negative regulation of mitochondrial fusion;negative regulation of mitochondrion organization;negative regulation of organelle organization;regulation of anatomical structure morphogenesis;regula…	binding;catalytic activity;cation binding;ion binding;metal ion binding;oxidoreductase activity;transition metal ion binding;zinc ion binding	cell part;cytoplasmic part;extracellular membrane-bounded organelle;extracellular organelle;extracellular region part;extracellular vesicular exosome;integral to membrane;intracellular organelle part;intracellular part;intrinsic to membrane;membrane;membrane part;membrane-bounded organelle;membrane-bounded vesicle;mitochondrial membrane;mitochondrial outer membrane;mitochondrial part;organelle;or…	Acetylation;Alternativesplicing;Completeproteome;Cytoplasm;Directproteinsequencing;Membrane;Mitochondrion;Mitochondrionoutermembrane;Oxidoreductase;Phosphoprotein;Referenceproteome	66	27	39	6	1	3	3	11	9	7	10	15	14	2.76081	2.60053	2.33215	3.62793	2.83475	2.8358	0.141194	0.717046	0.534997	0.850184	0.454846	0.144453
Q8WUM4	PDCD6IP	Programmed cell death 6-interacting protein	apoptosis;biological regulation;cell cycle;cell death;cellular process;cytokinetic cell separation;cytokinetic process;death;establishment of localization;establishment of protein localization;programmed cell death;protein transport;regulation of biological process;regulation of cell cycle;regulation of cell cycle process;regulation of cellular component organization;regulation of cellular proces…	binding;calcium-dependent protein binding;G-protein-coupled receptor binding;identical protein binding;protein binding;protein dimerization activity;protein homodimerization activity;proteinase activated receptor binding;receptor binding	adherens junction;anchoring junction;cell junction;cell part;cell-substrate adherens junction;cell-substrate junction;cytoplasm;cytoplasmic membrane-bounded vesicle;cytoplasmic part;cytoplasmic vesicle;cytoskeletal part;cytosol;endoplasmic reticulum exit site;endoplasmic reticulum part;extracellular membrane-bounded organelle;extracellular organelle;extracellular region part;extracellular vesicul…	3D-structure;Acetylation;Alternativesplicing;Apoptosis;Cellcycle;Celldivision;Completeproteome;Cytoplasm;Cytoskeleton;Directproteinsequencing;Host-virusinteraction;Phosphoprotein;Polymorphism;Proteintransport;Referenceproteome;Transport	18	5	13	6	1	3	3	2	1	2	1	4	8	-2.57592	-3.16549	-2.2114	-2.38774	-1.48334	-0.039732	0.141976	0.717046	1.34734	0.847786	1.14225	0.144453
P62913	RPL11	60S ribosomal protein L11	biosynthetic process;catabolic process;cellular biosynthetic process;cellular catabolic process;cellular component biogenesis;cellular component biogenesis at cellular level;cellular component disassembly;cellular component disassembly at cellular level;cellular component organization;cellular component organization at cellular level;cellular component organization or biogenesis;cellular componen…	binding;nucleic acid binding;RNA binding;rRNA binding;structural constituent of ribosome;structural molecule activity	cell part;cytoplasm;cytoplasmic part;cytosol;cytosolic large ribosomal subunit;extracellular membrane-bounded organelle;extracellular organelle;extracellular region part;extracellular vesicular exosome;intracellular non-membrane-bounded organelle;intracellular organelle;intracellular organelle part;intracellular part;large ribosomal subunit;macromolecular complex;membrane;membrane-bounded organel…	3D-structure;Acetylation;Alternativesplicing;Completeproteome;Diamond-Blackfananemia;Directproteinsequencing;Diseasemutation;Nucleus;Phosphoprotein;Referenceproteome;Ribonucleoprotein;Ribosomalprotein;RNA-binding;rRNA-binding	8	2	6	5	1	2	3	1	0	1	1	2	3	-1.17962	-4.66985	-0.677361	0.285757	0.118893	-0.0579624	0.143009	0.717046	2.29117	0.844637	1.93521	0.144453
P62888	RPL30	60S ribosomal protein L30	biosynthetic process;catabolic process;cellular biosynthetic process;cellular catabolic process;cellular component disassembly;cellular component disassembly at cellular level;cellular component organization;cellular component organization at cellular level;cellular component organization or biogenesis;cellular component organization or biogenesis at cellular level;cellular macromolecular complex…	binding;nucleic acid binding;RNA binding;structural constituent of ribosome;structural molecule activity	adherens junction;anchoring junction;cell junction;cell part;cell-substrate adherens junction;cell-substrate junction;cytoplasm;cytoplasmic part;cytosol;cytosolic large ribosomal subunit;extracellular membrane-bounded organelle;extracellular organelle;extracellular region part;extracellular vesicular exosome;focal adhesion;intracellular membrane-bounded organelle;intracellular organelle;intracell…	3D-structure;Acetylation;Completeproteome;Phosphoprotein;Referenceproteome;Ribonucleoprotein;Ribosomalprotein	5	3	2	5	1	3	2	1	1	1	0	1	1	-2.36095	-1.04086	-2.19648	-3.24474	-3.37852	-2.0992	0.147432	0.717046	-1.04139	0.831407	0.865819	0.144453
Q9Y394	DHRS7	Dehydrogenase/reductase SDR family member 7		catalytic activity;oxidoreductase activity	cell part;membrane	Alternativesplicing;Completeproteome;NAD;Oxidoreductase;Polymorphism;Referenceproteome;Signal	6	3	3	4	1	3	1	1	1	1	0	3	0	0.544279	0.0221291	1.2175	-5.1493	0.967144	-5.17094	0.147594	0.717046	-3.71234	0.830932	3.0847	0.144453	DHRS7
P63151	PPP2R2A	Serine/threonine-protein phosphatase 2A 55 kDa regulatory subunit B alpha isoform	biological regulation;catabolic process;cell cycle;cell cycle process;cellular catabolic process;cellular component organization;cellular component organization or biogenesis;cellular macromolecule catabolic process;cellular macromolecule metabolic process;cellular membrane organization;cellular metabolic process;cellular nitrogen compound metabolic process;cellular process;cellular protein metab…	catalytic activity;enzyme regulator activity;hydrolase activity;hydrolase activity, acting on ester bonds;phosphatase activity;phosphatase regulator activity;phosphoprotein phosphatase activity;phosphoric ester hydrolase activity;protein phosphatase regulator activity;protein phosphatase type 2A regulator activity;protein serine/threonine phosphatase activity	cell part;cytoplasmic part;cytosol;intracellular organelle part;intracellular part;macromolecular complex;nuclear part;nucleoplasm;organelle part;protein complex;protein phosphatase type 2A complex;protein serine/threonine phosphatase complex	3D-structure;Acetylation;Alternativesplicing;Completeproteome;Referenceproteome;Repeat;WDrepeat	4	1	3	4	1	1	3	1	0	0	1	1	1	-1.57709	-3.51722	-5.36839	0.246004	-1.48586	-2.21933	0.150779	0.717046	2.3345	0.821658	1.91816	0.144453
P21281	ATP6V1B2	V-type proton ATPase subunit B, brain isoform	ATP hydrolysis coupled proton transport;ATP metabolic process;biological regulation;cation homeostasis;cation transport;cell surface receptor linked signaling pathway;cellular cation homeostasis;cellular chemical homeostasis;cellular component organization;cellular component organization at cellular level;cellular component organization or biogenesis;cellular component organization or biogenesis …	active transmembrane transporter activity;adenyl nucleotide binding;adenyl ribonucleotide binding;ATP binding;ATPase activity;ATPase activity, coupled;ATPase activity, coupled to movement of substances;ATPase activity, coupled to transmembrane movement of ions;ATPase activity, coupled to transmembrane movement of substances;binding;catalytic activity;cation transmembrane transporter activity;cati…	cell part;cell projection;cytoplasmic membrane-bounded vesicle;cytoplasmic part;cytoplasmic vesicle;cytosol;endomembrane system;extracellular membrane-bounded organelle;extracellular organelle;extracellular region part;extracellular vesicular exosome;integral to membrane;intracellular membrane-bounded organelle;intracellular organelle;intracellular organelle part;intracellular part;intrinsic to m…	Completeproteome;Hydrogeniontransport;Hydrolase;Iontransport;Membrane;Referenceproteome;Transport	17	10	7	6	1	3	3	4	2	4	1	3	3	-0.331392	-1.31298	0.304789	-1.5824	-1.45276	-0.985481	0.151035	0.717046	-0.893686	0.820921	0.733646	0.144453
P07093	SERPINE2	Glia-derived nexin	anatomical structure development;anatomical structure morphogenesis;behavior;biological regulation;blood coagulation;cellular component organization;cellular component organization at cellular level;cellular component organization or biogenesis;cellular component organization or biogenesis at cellular level;cellular process;cerebellar granular layer morphogenesis;coagulation;detection of abiotic …	binding;carbohydrate binding;endopeptidase inhibitor activity;endopeptidase regulator activity;enzyme inhibitor activity;enzyme regulator activity;glycosaminoglycan binding;heparin binding;pattern binding;peptidase inhibitor activity;peptidase regulator activity;polysaccharide binding;protein binding;receptor binding;serine-type endopeptidase inhibitor activity	cell part;cytoplasmic membrane-bounded vesicle;cytoplasmic part;cytoplasmic vesicle;cytosol;extracellular matrix;extracellular region;extracellular region part;extracellular space;extrinsic to external side of plasma membrane;extrinsic to membrane;extrinsic to plasma membrane;intracellular membrane-bounded organelle;intracellular organelle;intracellular part;membrane part;membrane-bounded organel…	3D-structure;Alternativesplicing;Completeproteome;Developmentalprotein;Differentiation;Directproteinsequencing;Glycoprotein;Heparin-binding;Neurogenesis;Polymorphism;Proteaseinhibitor;Referenceproteome;Secreted;Serineproteaseinhibitor;Signal	15	4	11	6	1	3	3	2	1	1	1	3	7	-1.8622	-2.94978	-1.79097	-1.74194	-1.40888	-0.0337791	0.151245	0.717046	1.13945	0.820318	0.934712	0.144453
P02751	FN1	Anastellin;Fibronectin;Ugl-Y1;Ugl-Y2;Ugl-Y3	acute inflammatory response;acute-phase response;anatomical structure formation involved in morphogenesis;anatomical structure morphogenesis;angiogenesis;biological adhesion;biological regulation;blood coagulation;calcium-independent cell-matrix adhesion;cell activation;cell adhesion;cell differentiation;cell junction assembly;cell junction organization;cell migration;cell morphogenesis;cell morp…	binding;carbohydrate binding;collagen binding;enzyme activator activity;enzyme binding;enzyme regulator activity;glycosaminoglycan binding;heparin binding;integrin binding;pattern binding;peptidase activator activity;peptidase regulator activity;polysaccharide binding;protease binding;protein binding;protein complex binding;receptor binding	apical plasma membrane;basal lamina;blood microparticle;cell part;cytoplasmic membrane-bounded vesicle lumen;cytoplasmic part;cytoplasmic vesicle part;endoplasmic reticulum-Golgi intermediate compartment;extracellular matrix;extracellular matrix part;extracellular membrane-bounded organelle;extracellular organelle;extracellular region;extracellular region part;extracellular space;extracellular ve…	3D-structure;Acutephase;Alternativesplicing;Angiogenesis;Celladhesion;Cellshape;Completeproteome;Directproteinsequencing;Diseasemutation;Disulfidebond;Extracellularmatrix;Glycoprotein;Heparin-binding;Isopeptidebond;Phosphoprotein;Polymorphism;Pyrrolidonecarboxylicacid;Referenceproteome;Repeat;Secreted;Signal;Sulfation	354	137	217	6	1	3	3	45	45	47	56	78	83	4.5849	6.10561	5.17151	6.35907	5.75163	6.30849	0.152799	0.717046	0.852391	0.815879	0.695448	0.144453
P35613	BSG	Basigin	anatomical structure development;anatomical structure morphogenesis;biological regulation;blood coagulation;carboxylic acid metabolic process;cell migration;cell motility;cell surface receptor linked signaling pathway;cellular component disassembly;cellular component disassembly at cellular level;cellular component movement;cellular component organization;cellular component organization at cellul…	binding;carbohydrate binding;mannose binding;monosaccharide binding;sugar binding	acrosomal membrane;adherens junction;anchoring junction;cell junction;cell part;cell-substrate adherens junction;cell-substrate junction;cytoplasmic membrane-bounded vesicle;cytoplasmic part;cytoplasmic vesicle;cytoplasmic vesicle membrane;cytoplasmic vesicle part;extracellular membrane-bounded organelle;extracellular organelle;extracellular region part;extracellular vesicular exosome;focal adhes…	3D-structure;Alternativepromoterusage;Alternativesplicing;Bloodgroupantigen;Cellmembrane;Completeproteome;Directproteinsequencing;Disulfidebond;Glycoprotein;Immunoglobulindomain;Lectin;Mannose-binding;Membrane;Phosphoprotein;Polymorphism;Referenceproteome;Signal;Transmembrane;Transmembranehelix	29	15	14	6	1	3	3	5	4	6	3	4	7	2.42101	2.35541	2.97167	0.802658	0.412699	2.68504	0.15301	0.717046	-1.28256	0.81528	1.04565	0.144453
P35998	PSMC2	26S protease regulatory subunit 7	activation of immune response;activation of innate immune response;anaphase-promoting complex-dependent proteasomal ubiquitin-dependent protein catabolic process;antigen processing and presentation;antigen processing and presentation of exogenous antigen;antigen processing and presentation of exogenous peptide antigen;antigen processing and presentation of exogenous peptide antigen via MHC class …	adenyl nucleotide binding;adenyl ribonucleotide binding;ATP binding;ATPase activity;binding;catalytic activity;hydrolase activity;hydrolase activity, acting on acid anhydrides;hydrolase activity, acting on acid anhydrides, in phosphorus-containing anhydrides;nucleoside-triphosphatase activity;nucleotide binding;protein binding;purine nucleotide binding;purine ribonucleoside triphosphate binding;p…	cell part;cytoplasm;cytoplasmic mRNA processing body;cytoplasmic part;cytosol;cytosolic part;cytosolic proteasome complex;intracellular membrane-bounded organelle;intracellular non-membrane-bounded organelle;intracellular organelle;intracellular organelle part;intracellular part;macromolecular complex;membrane;membrane-bounded organelle;non-membrane-bounded organelle;nuclear part;nuclear proteaso…	Acetylation;Alternativesplicing;ATP-binding;Completeproteome;Cytoplasm;Directproteinsequencing;Host-virusinteraction;Nucleotide-binding;Nucleus;Proteasome;Referenceproteome	14	5	9	6	1	3	3	2	1	2	2	4	3	-1.2442	-3.85259	-2.34447	-1.82821	-0.301514	-0.656715	0.154657	0.717046	1.55161	0.81063	1.25778	0.144453
P49588	AARS	Alanine--tRNA ligase, cytoplasmic	alanyl-tRNA aminoacylation;amine metabolic process;amino acid activation;anatomical structure development;biological regulation;carboxylic acid metabolic process;cellular amine metabolic process;cellular amino acid metabolic process;cellular ketone metabolic process;cellular macromolecule metabolic process;cellular metabolic process;cellular nitrogen compound metabolic process;cellular process;ce…	adenyl nucleotide binding;adenyl ribonucleotide binding;alanine-tRNA ligase activity;amine binding;amino acid binding;aminoacyl-tRNA editing activity;aminoacyl-tRNA ligase activity;ATP binding;binding;carboxylic acid binding;carboxylic ester hydrolase activity;catalytic activity;cation binding;hydrolase activity;hydrolase activity, acting on ester bonds;ion binding;ligase activity;ligase activity…	cell part;cytoplasm;cytoplasmic part;cytosol;extracellular membrane-bounded organelle;extracellular organelle;extracellular region part;extracellular vesicular exosome;intracellular part;membrane;membrane-bounded organelle;membrane-bounded vesicle;organelle;vesicle	Acetylation;Alternativesplicing;Aminoacyl-tRNAsynthetase;ATP-binding;Charcot-Marie-Toothdisease;Completeproteome;Cytoplasm;Directproteinsequencing;Diseasemutation;Ligase;Metal-binding;Neurodegeneration;Neuropathy;Nucleotide-binding;Phosphoprotein;Polymorphism;Proteinbiosynthesis;Referenceproteome;RNA-binding;tRNA-binding;Ublconjugation;Zinc	12	4	8	4	1	1	3	4	0	0	1	4	3	-1.5959	-3.48324	-4.17148	-1.84239	-1.73309	-1.66138	0.157989	0.717046	1.33792	0.801372	1.07217	0.144453
O95980	RECK	Reversion-inducing cysteine-rich protein with Kazal motifs	anatomical structure maturation;biological regulation;blood vessel maturation;cellular component organization;cellular component organization at cellular level;cellular component organization or biogenesis;cellular component organization or biogenesis at cellular level;cellular process;developmental maturation;developmental process;embryo implantation;extracellular matrix organization;extracellul…	endopeptidase inhibitor activity;endopeptidase regulator activity;enzyme inhibitor activity;enzyme regulator activity;metalloendopeptidase inhibitor activity;metalloenzyme inhibitor activity;metalloenzyme regulator activity;peptidase inhibitor activity;peptidase regulator activity;serine-type endopeptidase inhibitor activity	anchored to membrane;cell part;intrinsic to membrane;membrane;membrane part;plasma membrane	Cellmembrane;Completeproteome;Disulfidebond;Glycoprotein;GPI-anchor;Lipoprotein;Membrane;Polymorphism;Proteaseinhibitor;Referenceproteome;Repeat;Serineproteaseinhibitor;Signal;Tumorsuppressor	26	12	14	6	1	3	3	8	2	2	1	5	8	0.256166	-1.22942	-2.21405	0.0781651	-0.036356	0.647728	0.159325	0.717046	1.29228	0.797717	1.03087	0.144453
P08758	ANXA5	Annexin A5	biological regulation;blood coagulation;cellular process;cellular response to stimulus;coagulation;hemostasis;multicellular organismal process;negative regulation of apoptosis;negative regulation of biological process;negative regulation of catalytic activity;negative regulation of cell death;negative regulation of cellular process;negative regulation of coagulation;negative regulation of molecul…	binding;calcium ion binding;calcium-dependent phospholipid binding;cation binding;enzyme inhibitor activity;enzyme regulator activity;ion binding;lipase inhibitor activity;lipid binding;metal ion binding;phospholipase inhibitor activity;phospholipid binding	adherens junction;anchoring junction;blood microparticle;cell junction;cell part;cell-substrate adherens junction;cell-substrate junction;cytoplasm;endothelial microparticle;external side of plasma membrane;extracellular membrane-bounded organelle;extracellular organelle;extracellular region part;extracellular vesicular exosome;focal adhesion;intracellular;intracellular part;membrane;membrane par…	3D-structure;Acetylation;Annexin;Bloodcoagulation;Calcium;Calcium/phospholipid-binding;Completeproteome;Directproteinsequencing;Hemostasis;Referenceproteome;Repeat;S-nitrosylation	97	46	51	6	1	3	3	17	13	16	16	19	16	6.0929	6.23498	5.88086	6.75316	6.22224	6.26179	0.160635	0.717046	0.342819	0.79416	0.272253	0.144453
P51572	BCAP31	B-cell receptor-associated protein 31	antigen processing and presentation;antigen processing and presentation of peptide antigen;antigen processing and presentation of peptide antigen via MHC class I;apoptosis;biological regulation;calcium ion homeostasis;calcium-mediated signaling;calcium-mediated signaling using intracellular calcium source;cation homeostasis;cell death;cellular calcium ion homeostasis;cellular cation homeostasis;c…		cell part;clathrin-coated vesicle;coated vesicle;cytoplasmic membrane-bounded vesicle;cytoplasmic part;cytoplasmic vesicle;cytosol;endoplasmic reticulum;endoplasmic reticulum membrane;endoplasmic reticulum part;endoplasmic reticulum-Golgi intermediate compartment membrane;Golgi apparatus part;Golgi cisterna membrane;Golgi membrane;integral to endoplasmic reticulum membrane;integral to lumenal sid…	3D-structure;Alternativesplicing;Apoptosis;Coiledcoil;Completeproteome;Deafness;Directproteinsequencing;Dystonia;Endoplasmicreticulum;ER-Golgitransport;Membrane;Mentalretardation;Proteintransport;Referenceproteome;Transmembrane;Transmembranehelix;Transport	9	6	3	5	1	3	2	2	2	2	2	1	0	0.351669	0.333811	-0.752024	-0.0900955	-1.47425	-2.24235	0.16189	0.717046	-1.24672	0.790779	0.985879	0.144453
Q9Y6C2	EMILIN1	EMILIN-1	biological adhesion;biological regulation;cell adhesion;cellular component organization;cellular component organization at cellular level;cellular component organization or biogenesis;cellular component organization or biogenesis at cellular level;cellular process;extracellular matrix organization;extracellular structure organization;positive regulation of biological process;positive regulation o…	extracellular matrix constituent conferring elasticity;extracellular matrix structural constituent;structural molecule activity	collagen;extracellular matrix;extracellular matrix part;extracellular membrane-bounded organelle;extracellular organelle;extracellular region;extracellular region part;extracellular vesicular exosome;membrane-bounded organelle;membrane-bounded vesicle;organelle;proteinaceous extracellular matrix;vesicle	3D-structure;Alternativesplicing;Celladhesion;Coiledcoil;Collagen;Completeproteome;Disulfidebond;Extracellularmatrix;Glycoprotein;Polymorphism;Referenceproteome;Secreted;Signal	14	5	9	6	1	3	3	2	2	1	2	4	3	-2.1531	-0.88657	-2.60495	-0.730289	-0.826336	-1.30627	0.163664	0.717046	0.927242	0.786048	0.728857	0.144453
P11234	RALB	Ras-related protein Ral-B	apoptosis;biological regulation;cell communication;cell death;cell surface receptor linked signaling pathway;cellular process;cellular response to chemical stimulus;cellular response to dsRNA;cellular response to exogenous dsRNA;cellular response to external stimulus;cellular response to extracellular stimulus;cellular response to nutrient levels;cellular response to organic substance;cellular re…	ATPase binding;binding;catalytic activity;enzyme binding;GDP binding;GTP binding;GTPase activity;guanyl nucleotide binding;guanyl ribonucleotide binding;hydrolase activity;hydrolase activity, acting on acid anhydrides;hydrolase activity, acting on acid anhydrides, in phosphorus-containing anhydrides;nucleoside-triphosphatase activity;nucleotide binding;protein binding;purine nucleotide binding;pu…	cell part;extracellular membrane-bounded organelle;extracellular organelle;extracellular region part;extracellular vesicular exosome;membrane;membrane-bounded organelle;membrane-bounded vesicle;midbody;organelle;plasma membrane;vesicle	3D-structure;Alternativesplicing;Apoptosis;Cellcycle;Celldivision;Cellmembrane;Completeproteome;GTP-binding;Lipoprotein;Membrane;Methylation;Nucleotide-binding;Prenylation;Referenceproteome	10	4	6	5	1	2	3	3	0	1	1	3	2	-1.68435	-4.14458	-2.80152	-1.79388	-1.83621	-1.27479	0.16581	0.717046	1.24186	0.78039	0.969134	0.144453
P17987	TCP1	T-complex protein 1 subunit alpha	binding of sperm to zona pellucida;biological regulation;cell recognition;cell-cell recognition;cellular component assembly;cellular component assembly at cellular level;cellular component organization;cellular component organization at cellular level;cellular component organization or biogenesis;cellular component organization or biogenesis at cellular level;cellular macromolecular complex assem…	adenyl nucleotide binding;adenyl ribonucleotide binding;ATP binding;binding;enzyme binding;nucleotide binding;protein binding;purine nucleotide binding;purine ribonucleoside triphosphate binding;purine ribonucleotide binding;ribonucleotide binding;ubiquitin protein ligase binding;unfolded protein binding	acrosomal vesicle;cell body;cell part;centrosome;chaperonin-containing T-complex;chromatin;chromosomal part;cytoplasmic membrane-bounded vesicle;cytoplasmic part;cytoplasmic vesicle;cytoskeletal part;cytosol;cytosolic part;extracellular membrane-bounded organelle;extracellular organelle;extracellular region part;extracellular vesicular exosome;Golgi apparatus;heterochromatin;intracellular membran…	Acetylation;ATP-binding;Chaperone;Completeproteome;Cytoplasm;Cytoskeleton;Directproteinsequencing;Nucleotide-binding;Phosphoprotein;Polymorphism;Referenceproteome	34	14	20	6	1	3	3	6	2	6	3	8	9	0.421822	-0.632105	1.02897	0.808151	1.36728	1.25406	0.165936	0.717046	0.870269	0.78006	0.678862	0.144453
P41250	GARS	Glycine--tRNA ligase	amine metabolic process;amino acid activation;biosynthetic process;bis(5'-nucleosidyl) oligophosphate biosynthetic process;bis(5'-nucleosidyl) oligophosphate metabolic process;carboxylic acid metabolic process;cellular amine metabolic process;cellular amino acid metabolic process;cellular biosynthetic process;cellular ketone metabolic process;cellular macromolecule metabolic process;cellular meta…	adenyl nucleotide binding;adenyl ribonucleotide binding;aminoacyl-tRNA ligase activity;ATP binding;binding;catalytic activity;glycine-tRNA ligase activity;ligase activity;ligase activity, forming aminoacyl-tRNA and related compounds;ligase activity, forming carbon-oxygen bonds;nucleotide binding;protein binding;protein dimerization activity;purine nucleotide binding;purine ribonucleoside triphosp…	axon;cell part;cell projection;cytoplasm;cytoplasmic membrane-bounded vesicle;cytoplasmic part;cytoplasmic vesicle;cytosol;extracellular membrane-bounded organelle;extracellular organelle;extracellular region part;extracellular vesicular exosome;intracellular membrane-bounded organelle;intracellular organelle;intracellular organelle lumen;intracellular organelle part;intracellular part;membrane-b…	3D-structure;Acetylation;Aminoacyl-tRNAsynthetase;ATP-binding;Cellprojection;Charcot-Marie-Toothdisease;Completeproteome;Cytoplasm;Diseasemutation;Ligase;Mitochondrion;Neurodegeneration;Neuropathy;Nucleotide-binding;Phosphoprotein;Proteinbiosynthesis;Referenceproteome	19	4	15	4	1	1	3	4	0	0	1	9	5	-0.0917034	-4.85841	-3.15669	-0.78141	0.350719	-0.405212	0.166233	0.717046	2.42363	0.779284	1.8887	0.144453
P12268	IMPDH2	Inosine-5'-monophosphate dehydrogenase 2	anatomical structure development;biosynthetic process;cell activation;cell proliferation;cellular aromatic compound metabolic process;cellular biosynthetic process;cellular component assembly;cellular component organization;cellular component organization or biogenesis;cellular metabolic process;cellular nitrogen compound biosynthetic process;cellular nitrogen compound metabolic process;cellular …	binding;catalytic activity;cation binding;DNA binding;IMP dehydrogenase activity;ion binding;metal ion binding;nucleic acid binding;nucleotide binding;oxidoreductase activity;oxidoreductase activity, acting on CH-OH group of donors;oxidoreductase activity, acting on the CH-OH group of donors, NAD or NADP as acceptor;RNA binding	cell part;cytoplasm;cytoplasmic part;cytosol;extracellular membrane-bounded organelle;extracellular organelle;extracellular region part;extracellular vesicular exosome;intracellular membrane-bounded organelle;intracellular organelle;intracellular organelle part;intracellular part;membrane;membrane-bounded organelle;membrane-bounded vesicle;microbody;microbody membrane;microbody part;nucleus;organ…	3D-structure;Acetylation;CBSdomain;Completeproteome;Cytoplasm;Directproteinsequencing;DNA-binding;GMPbiosynthesis;Metal-binding;NAD;Nucleus;Oxidoreductase;Phosphoprotein;Polymorphism;Potassium;Purinebiosynthesis;Referenceproteome;Repeat;RNA-binding	10	3	7	4	1	1	3	3	0	0	3	3	1	-1.08638	-5.57728	-5.14562	-0.369774	-1.35281	-2.30926	0.166749	0.717046	2.59248	0.777938	2.01679	0.144453
P17302	GJA1	Gap junction alpha-1 protein	adenine nucleotide transport;adult heart development;anatomical structure development;anatomical structure morphogenesis;apoptosis;ATP transport;atrial ventricular junction remodeling;biological regulation;blood vessel morphogenesis;calcium ion homeostasis;cation homeostasis;cell communication;cell communication by chemical coupling;cell communication by electrical coupling;cell death;cell differ…	channel activity;gap junction channel activity;ion transmembrane transporter activity;molecular transducer activity;passive transmembrane transporter activity;signal transducer activity;substrate-specific transmembrane transporter activity;substrate-specific transporter activity;transmembrane transporter activity;transporter activity;wide pore channel activity	adherens junction;anchoring junction;apical plasma membrane;cell junction;cell part;cell-cell adherens junction;cell-cell contact zone;cell-cell junction;cell-substrate adherens junction;cell-substrate junction;connexon complex;contractile fiber;cytoplasmic part;cytoplasmic vesicle membrane;cytoplasmic vesicle part;cytoskeletal part;cytosol;early endosome;endoplasmic reticulum membrane;endoplasmi…	3D-structure;Cataract;Celljunction;Cellmembrane;Completeproteome;Diseasemutation;Disulfidebond;Gapjunction;Isopeptidebond;Membrane;Phosphoprotein;Polymorphism;Referenceproteome;S-nitrosylation;Transmembrane;Transmembranehelix;Ublconjugation	11	4	7	6	1	3	3	2	1	1	2	2	3	-2.61475	-3.51505	-3.85799	-2.07905	-3.20444	-1.09749	0.166895	0.717046	1.20227	0.777557	0.934836	0.144453
P78417	GSTO1	Glutathione S-transferase omega-1	biological regulation;calcium-mediated signaling;carboxylic acid metabolic process;catabolic process;cellular catabolic process;cellular ketone metabolic process;cellular metabolic process;cellular process;cellular response to arsenic-containing substance;cellular response to chemical stimulus;cellular response to inorganic substance;cellular response to stimulus;intracellular signal transduction…	antioxidant activity;catalytic activity;disulfide oxidoreductase activity;glutathione dehydrogenase (ascorbate) activity;glutathione disulfide oxidoreductase activity;glutathione transferase activity;methylarsonate reductase activity;oxidoreductase activity;oxidoreductase activity, acting on a sulfur group of donors;oxidoreductase activity, acting on a sulfur group of donors, quinone or similar c…	cell part;cytoplasm;cytoplasmic part;cytosol;extracellular membrane-bounded organelle;extracellular organelle;extracellular region part;extracellular vesicular exosome;intracellular part;membrane-bounded organelle;membrane-bounded vesicle;organelle;vesicle	3D-structure;Acetylation;Alternativesplicing;Completeproteome;Cytoplasm;Directproteinsequencing;Oxidoreductase;Phosphoprotein;Polymorphism;Referenceproteome;Transferase	17	5	12	6	1	3	3	2	1	2	1	5	6	-1.02867	-0.813934	-0.707111	-0.917498	0.126217	0.757198	0.167091	0.717046	0.838545	0.777046	0.651588	0.144453
P61224	RAP1B	Ras-related protein Rap-1b	anatomical structure development;biological regulation;blood coagulation;cell activation;cell development;cell proliferation;cellular developmental process;cellular process;cellular response to cAMP;cellular response to chemical stimulus;cellular response to organic substance;cellular response to stimulus;coagulation;developmental process;endothelial cell development;epithelial cell development;e…	binding;catalytic activity;GDP binding;GTP binding;GTPase activity;guanyl nucleotide binding;guanyl ribonucleotide binding;hydrolase activity;hydrolase activity, acting on acid anhydrides;hydrolase activity, acting on acid anhydrides, in phosphorus-containing anhydrides;nucleoside-triphosphatase activity;nucleotide binding;protein binding;protein complex binding;purine nucleotide binding;purine r…	cell junction;cell part;cell-cell junction;cytoplasmic part;cytosol;extracellular membrane-bounded organelle;extracellular organelle;extracellular region part;extracellular vesicular exosome;intracellular;intracellular part;lipid particle;membrane;membrane-bounded organelle;membrane-bounded vesicle;organelle;plasma membrane;vesicle	3D-structure;ADP-ribosylation;Alternativesplicing;Celljunction;Cellmembrane;Completeproteome;Cytoplasm;Directproteinsequencing;GTP-binding;Lipoprotein;Membrane;Methylation;Nucleotide-binding;Phosphoprotein;Prenylation;Referenceproteome	32	13	19	6	1	3	3	5	4	4	4	7	8	2.00364	2.35985	1.64018	2.46493	2.33962	2.28122	0.168257	0.717046	0.360702	0.774028	0.279193	0.144453
P12955	PEPD	Xaa-Pro dipeptidase	amine metabolic process;carboxylic acid metabolic process;cellular amine metabolic process;cellular amino acid metabolic process;cellular ketone metabolic process;cellular metabolic process;cellular nitrogen compound metabolic process;cellular process;collagen catabolic process;collagen metabolic process;macromolecule metabolic process;metabolic process;multicellular organismal catabolic process;…	aminopeptidase activity;binding;carboxypeptidase activity;catalytic activity;cation binding;dipeptidase activity;exopeptidase activity;hydrolase activity;ion binding;manganese ion binding;metal ion binding;metallocarboxypeptidase activity;metalloexopeptidase activity;metallopeptidase activity;peptidase activity;peptidase activity, acting on L-amino acid peptides;transition metal ion binding	extracellular membrane-bounded organelle;extracellular organelle;extracellular region part;extracellular vesicular exosome;membrane-bounded organelle;membrane-bounded vesicle;organelle;vesicle	3D-structure;Acetylation;Alternativesplicing;Collagendegradation;Completeproteome;Dipeptidase;Directproteinsequencing;Diseasemutation;Hydrolase;Manganese;Metal-binding;Metalloprotease;Phosphoprotein;Polymorphism;Protease;Referenceproteome	13	3	10	5	1	2	3	2	1	0	2	4	4	-1.88156	-1.82352	-4.44626	-0.583944	-1.26582	-1.66899	0.168877	0.717046	1.5442	0.77243	1.19278	0.144453
Q10588	BST1	ADP-ribosyl cyclase/cyclic ADP-ribose hydrolase 2	biological regulation;developmental process;humoral immune response;immune response;immune system process;metabolic process;multicellular organismal development;multicellular organismal process;positive regulation of B cell activation;positive regulation of B cell proliferation;positive regulation of biological process;positive regulation of cell activation;positive regulation of cell proliferati…	catalytic activity;hydrolase activity;hydrolase activity, acting on glycosyl bonds;hydrolase activity, hydrolyzing N-glycosyl compounds;lyase activity;NAD(P)+ nucleosidase activity;NAD+ nucleosidase activity;phosphorus-oxygen lyase activity;transferase activity	anchored to membrane;cell part;extracellular membrane-bounded organelle;extracellular organelle;extracellular region part;extracellular vesicular exosome;extrinsic to membrane;intrinsic to membrane;membrane;membrane part;membrane-bounded organelle;membrane-bounded vesicle;organelle;plasma membrane;vesicle	3D-structure;Alternativesplicing;Cellmembrane;Completeproteome;Disulfidebond;Glycoprotein;GPI-anchor;Hydrolase;Lipoprotein;Membrane;NAD;NADP;Polymorphism;Referenceproteome;Signal;Transferase	8	2	6	5	1	2	3	1	1	0	1	3	2	-1.82138	-1.73932	-3.84179	-1.0277	-1.47669	-1.38403	0.170066	0.717046	1.17136	0.769382	0.90122	0.144453
P35527	KRT9	Keratin, type I cytoskeletal 9	anatomical structure development;cellular component organization;cellular component organization at cellular level;cellular component organization or biogenesis;cellular component organization or biogenesis at cellular level;cellular process;cytoskeleton organization;developmental process;epidermis development;gamete generation;intermediate filament cytoskeleton organization;intermediate filament…	structural constituent of cytoskeleton;structural molecule activity	cell part;cytoskeletal part;extracellular membrane-bounded organelle;extracellular organelle;extracellular region part;extracellular space;extracellular vesicular exosome;intermediate filament;intracellular membrane-bounded organelle;intracellular organelle;intracellular organelle part;intracellular part;macromolecular complex;membrane;membrane-bounded organelle;membrane-bounded vesicle;nucleus;o…	Coiledcoil;Completeproteome;Directproteinsequencing;Diseasemutation;Intermediatefilament;Keratin;Palmoplantarkeratoderma;Phosphoprotein;Referenceproteome	190	96	94	6	1	3	3	36	29	31	33	34	27	7.75815	8.14555	6.93266	7.4917	6.45646	5.51542	0.170399	0.717046	-1.12426	0.768532	0.864032	0.144453
P00750	PLAT	Tissue-type plasminogen activator;Tissue-type plasminogen activator chain A;Tissue-type plasminogen activator chain B	biological regulation;blood coagulation;cell communication;cell migration;cell motility;cell surface receptor linked signaling pathway;cell-cell signaling;cellular component movement;cellular macromolecule metabolic process;cellular metabolic process;cellular process;cellular protein metabolic process;cellular response to chemical stimulus;cellular response to corticosteroid stimulus;cellular res…	catalytic activity;endopeptidase activity;hydrolase activity;peptidase activity;peptidase activity, acting on L-amino acid peptides;serine hydrolase activity;serine-type endopeptidase activity;serine-type peptidase activity	apical part of cell;cell part;cell surface;cytoplasm;cytoplasmic membrane-bounded vesicle;cytoplasmic part;cytoplasmic vesicle;extracellular membrane-bounded organelle;extracellular organelle;extracellular region;extracellular region part;extracellular space;extracellular vesicular exosome;intracellular membrane-bounded organelle;intracellular organelle;intracellular part;membrane-bounded organel…	3D-structure;Alternativesplicing;Cleavageonpairofbasicresidues;Completeproteome;Directproteinsequencing;Disulfidebond;EGF-likedomain;Glycoprotein;Hydrolase;Kringle;Pharmaceutical;Plasminogenactivation;Polymorphism;Protease;Referenceproteome;Repeat;Secreted;Serineprotease;Signal;Zymogen	5	1	4	4	1	1	3	1	0	0	1	1	2	-4.30915	-2.58629	-4.38234	-2.62609	-3.26623	-1.44342	0.173024	0.717046	1.31402	0.761893	1.00114	0.144453
Q15303	ERBB4	ERBB4 intracellular domain;Receptor tyrosine-protein kinase erbB-4	ameboidal cell migration;anatomical structure development;anatomical structure morphogenesis;apoptotic mitochondrial changes;biological regulation;biosynthetic process;body fluid secretion;cardiac muscle tissue regeneration;cell differentiation;cell fate commitment;cell migration;cell motility;cell proliferation;cell surface receptor linked signaling pathway;cellular biosynthetic process;cellular…	adenyl nucleotide binding;adenyl ribonucleotide binding;ATP binding;binding;catalytic activity;DNA binding;epidermal growth factor receptor binding;growth factor receptor binding;identical protein binding;kinase activity;molecular transducer activity;nucleic acid binding;nucleotide binding;phosphotransferase activity, alcohol group as acceptor;protein binding;protein dimerization activity;protein…	basolateral plasma membrane;cell part;cytoplasmic part;cytosol;extracellular region;integral to membrane;intracellular membrane-bounded organelle;intracellular organelle;intracellular organelle lumen;intracellular organelle part;intracellular part;intrinsic to membrane;macromolecular complex;membrane;membrane part;membrane-bounded organelle;membrane-enclosed lumen;mitochondrial matrix;mitochondri…	3D-structure;Activator;Alternativesplicing;Amyotrophiclateralsclerosis;Apoptosis;ATP-binding;Cellmembrane;Completeproteome;Developmentalprotein;Diseasemutation;Disulfidebond;Glycoprotein;Kinase;Lactation;Membrane;Mitochondrion;Neurodegeneration;Nucleotide-binding;Nucleus;Phosphoprotein;Polymorphism;Receptor;Referenceproteome;Repeat;Signal;Transcription;Transcriptionregulation;Transferase;Transmem…	6	2	4	5	1	2	3	1	0	1	1	1	2	-2.09243	-3.81414	-1.60957	-0.656649	-2.04651	-0.860823	0.173736	0.717046	1.31738	0.760111	1.00136	0.144453
P05362	ICAM1	Intercellular adhesion molecule 1	acute inflammatory response;acute inflammatory response to antigenic stimulus;adhesion to host;adhesion to other organism involved in symbiotic interaction;aging;anatomical structure development;antigen processing and presentation;biological adhesion;biological regulation;carbohydrate homeostasis;cell activation;cell activation involved in immune response;cell adhesion;cell adhesion mediated by i…	binding;integrin binding;molecular transducer activity;protein binding;protein complex binding;receptor activity;receptor binding;signal transducer activity;signaling receptor activity;transmembrane signaling receptor activity;viral receptor activity	adherens junction;anchoring junction;cell junction;cell part;cell surface;cell-substrate adherens junction;cell-substrate junction;external side of plasma membrane;extracellular membrane-bounded organelle;extracellular organelle;extracellular region part;extracellular space;extracellular vesicular exosome;focal adhesion;immunological synapse;integral to membrane;integral to plasma membrane;intrin…	3D-structure;Celladhesion;Completeproteome;Directproteinsequencing;Disulfidebond;Glycoprotein;Hostcellreceptorforvirusentry;Host-virusinteraction;Immunoglobulindomain;Membrane;Phosphoprotein;Polymorphism;Receptor;Referenceproteome;Repeat;Signal;Transmembrane;Transmembranehelix;Ublconjugation	29	12	17	6	1	3	3	6	1	5	5	6	6	0.446091	-2.82382	-0.174559	0.977415	0.690517	0.759695	0.174402	0.717046	1.65997	0.758448	1.259	0.144453
P11413	G6PD	Glucose-6-phosphate 1-dehydrogenase	alcohol biosynthetic process;alcohol catabolic process;alcohol metabolic process;amine metabolic process;anatomical structure development;biological regulation;biosynthetic process;carbohydrate biosynthetic process;carbohydrate catabolic process;carbohydrate metabolic process;carboxylic acid metabolic process;catabolic process;cell maturation;cellular amine metabolic process;cellular amino acid m…	binding;carbohydrate binding;catalytic activity;coenzyme binding;cofactor binding;glucose binding;glucose-6-phosphate dehydrogenase activity;identical protein binding;monosaccharide binding;NADP binding;nucleotide binding;oxidoreductase activity;oxidoreductase activity, acting on CH-OH group of donors;oxidoreductase activity, acting on the CH-OH group of donors, NAD or NADP as acceptor;protein bi…	cell part;centrosome;cytoplasm;cytoplasmic part;cytoskeletal part;cytosol;extracellular membrane-bounded organelle;extracellular organelle;extracellular region part;extracellular vesicular exosome;internal side of plasma membrane;intracellular membrane-bounded organelle;intracellular non-membrane-bounded organelle;intracellular organelle;intracellular organelle part;intracellular part;membrane;me…	3D-structure;Acetylation;Alternativesplicing;Carbohydratemetabolism;Completeproteome;Directproteinsequencing;Diseasemutation;Glucosemetabolism;Hereditaryhemolyticanemia;NADP;Oxidoreductase;Phosphoprotein;Polymorphism;Referenceproteome	78	34	44	6	1	3	3	11	10	13	9	18	17	2.3355	2.59067	2.41444	2.80848	2.50789	2.6009	0.174425	0.717046	0.192221	0.75839	0.145779	0.144453
Q96QK1	VPS35	Vacuolar protein sorting-associated protein 35	cellular process;endosome transport;establishment of localization;establishment of localization in cell;establishment of protein localization;intracellular protein transport;intracellular transport;protein transport;retrograde transport, endosome to Golgi;transcytosis;transport;vesicle-mediated transport	protein transporter activity;substrate-specific transporter activity;transporter activity	cell part;cytoplasmic part;cytosol;early endosome;endosome;extracellular membrane-bounded organelle;extracellular organelle;extracellular region part;extracellular vesicular exosome;intracellular membrane-bounded organelle;intracellular organelle;intracellular organelle part;intracellular part;late endosome;lysosomal membrane;macromolecular complex;membrane;membrane part;membrane-bounded organell…	3D-structure;Completeproteome;Cytoplasm;Endosome;Membrane;Neurodegeneration;Parkinsondisease;Parkinsonism;Phosphoprotein;Polymorphism;Proteintransport;Referenceproteome;Transport	18	5	13	5	1	2	3	3	2	0	2	6	5	-1.73372	-0.468939	-5.07844	-0.478029	0.60681	-0.466141	0.178756	0.717046	2.31458	0.74774	1.7307	0.144453
Q9ULC3	RAB23	Ras-related protein Rab-23	anatomical structure formation involved in morphogenesis;anatomical structure morphogenesis;autophagic vacuole assembly;biological regulation;cell projection assembly;cell projection organization;cellular component assembly;cellular component assembly at cellular level;cellular component assembly involved in morphogenesis;cellular component organization;cellular component organization at cellular…	binding;catalytic activity;GTP binding;GTPase activity;guanyl nucleotide binding;guanyl ribonucleotide binding;hydrolase activity;hydrolase activity, acting on acid anhydrides;hydrolase activity, acting on acid anhydrides, in phosphorus-containing anhydrides;nucleoside-triphosphatase activity;nucleotide binding;purine nucleotide binding;purine ribonucleoside triphosphate binding;purine ribonucleo…	autophagic vacuole;cell part;cytoplasm;cytoplasmic membrane-bounded vesicle;cytoplasmic part;cytoplasmic vesicle;cytoplasmic vesicle membrane;cytoplasmic vesicle part;endocytic vesicle;endocytic vesicle membrane;endosomal part;endosome membrane;extracellular membrane-bounded organelle;extracellular organelle;extracellular region part;extracellular vesicular exosome;intracellular membrane-bounded …	Cellmembrane;Completeproteome;Craniosynostosis;Cytoplasm;Cytoplasmicvesicle;Developmentalprotein;Diseasemutation;Endosome;GTP-binding;Lipoprotein;Membrane;Methylation;Nucleotide-binding;Polymorphism;Prenylation;Proteintransport;Referenceproteome;Transport	15	6	9	6	1	3	3	3	2	1	3	3	3	-1.08614	-0.880642	-2.45716	0.193628	-0.98439	-0.676651	0.180179	0.717046	0.985511	0.744296	0.733512	0.144453
P13489	RNH1	Ribonuclease inhibitor	biological regulation;catabolic process;cellular catabolic process;cellular macromolecule catabolic process;cellular macromolecule metabolic process;cellular metabolic process;cellular nitrogen compound metabolic process;cellular process;macromolecule catabolic process;macromolecule metabolic process;metabolic process;mRNA catabolic process;mRNA metabolic process;negative regulation of catalytic …	enzyme inhibitor activity;enzyme regulator activity;ribonuclease inhibitor activity	angiogenin-PRI complex;cell part;cytoplasm;extracellular membrane-bounded organelle;extracellular organelle;extracellular region part;extracellular vesicular exosome;intracellular part;macromolecular complex;membrane-bounded organelle;membrane-bounded vesicle;organelle;protein complex;vesicle	3D-structure;Acetylation;Completeproteome;Cytoplasm;Directproteinsequencing;Leucine-richrepeat;Phosphoprotein;Polymorphism;Referenceproteome;Repeat	27	15	12	6	1	3	3	9	3	3	1	6	5	1.39693	2.51979	0	-1.07754	0.978621	-0.634226	0.181695	0.717046	-1.54996	0.740657	1.14799	0.144453
Q01518	CAP1	Adenylyl cyclase-associated protein 1	actin cytoskeleton organization;actin filament-based process;activation of adenylate cyclase activity;ameboidal cell migration;axon guidance;biological regulation;blood coagulation;cell activation;cell migration;cell motility;cellular component movement;cellular component organization;cellular component organization at cellular level;cellular component organization or biogenesis;cellular componen…		adherens junction;anchoring junction;cell cortex part;cell junction;cell part;cell-substrate adherens junction;cell-substrate junction;cortical actin cytoskeleton;cortical cytoskeleton;cytoplasmic part;cytoskeletal part;cytoskeleton;extracellular membrane-bounded organelle;extracellular organelle;extracellular region part;extracellular vesicular exosome;focal adhesion;intracellular non-membrane-b…	3D-structure;Acetylation;Actin-binding;Alternativesplicing;Cellmembrane;Completeproteome;Directproteinsequencing;Membrane;Phosphoprotein;Polymorphism;Referenceproteome	29	11	18	6	1	3	3	5	2	4	3	7	8	0.00710106	-1.69453	-0.277176	-0.151064	0.247721	0.84511	0.182047	0.717046	0.968791	0.739815	0.716726	0.144453
O75915	ARL6IP5	PRA1 family protein 3	acidic amino acid transport;amine transport;amino acid transport;anion transport;biological regulation;carboxylic acid transport;cellular chemical homeostasis;cellular homeostasis;cellular ion homeostasis;cellular process;chemical homeostasis;establishment of localization;homeostatic process;induction of apoptosis;induction of apoptosis by intracellular signals;induction of apoptosis by oxidative…		cell part;cytoplasmic part;endoplasmic reticulum;endoplasmic reticulum membrane;endoplasmic reticulum part;extracellular membrane-bounded organelle;extracellular organelle;extracellular region part;extracellular vesicular exosome;integral to membrane;intracellular membrane-bounded organelle;intracellular organelle;intracellular organelle part;intracellular part;intrinsic to membrane;membrane;memb…	Acetylation;Completeproteome;Cytoplasm;Directproteinsequencing;Endoplasmicreticulum;Membrane;Referenceproteome;Transmembrane;Transmembranehelix	8	3	5	5	1	2	3	2	1	0	2	1	2	-2.77843	-3.4373	-5.18793	-2.53314	-3.14129	-1.74768	0.182711	0.717046	1.32718	0.738235	0.979774	0.144453
P11717	IGF2R	Cation-independent mannose-6-phosphate receptor	anatomical structure development;anatomical structure morphogenesis;biological regulation;cell surface receptor linked signaling pathway;cellular component organization;cellular component organization or biogenesis;cellular membrane organization;cellular process;cellular response to stimulus;developmental process;endocytosis;enzyme linked receptor protein signaling pathway;establishment of locali…	binding;carbohydrate binding;carboxylic acid binding;catalytic activity;glycoprotein binding;G-protein coupled receptor activity;identical protein binding;insulin-like growth factor-activated receptor activity;isoprenoid binding;kinase activity;lipid binding;mannose binding;molecular transducer activity;monocarboxylic acid binding;monosaccharide binding;phosphoprotein binding;phosphotransferase a…	adherens junction;anchoring junction;cell junction;cell part;cell surface;cell-substrate adherens junction;cell-substrate junction;clathrin coat;clathrin-coated vesicle;coated vesicle;cytoplasmic membrane-bounded vesicle;cytoplasmic part;cytoplasmic vesicle;early endosome;endocytic vesicle;endosome;extracellular membrane-bounded organelle;extracellular organelle;extracellular region part;extracel…	3D-structure;Acetylation;Completeproteome;Directproteinsequencing;Disulfidebond;Glycoprotein;Lysosome;Membrane;Phosphoprotein;Polymorphism;Receptor;Referenceproteome;Repeat;Signal;Transmembrane;Transmembranehelix;Transport	7	4	3	5	1	3	2	1	1	2	0	2	1	-3.86793	-2.85106	-2.27544	-4.22782	-3.45948	-3.79334	0.183508	0.717046	-0.828736	0.736346	0.610237	0.144453
Q04917	YWHAH	14-3-3 protein eta	anatomical structure development;apoptosis;biological regulation;biosynthetic process;C21-steroid hormone catabolic process;C21-steroid hormone metabolic process;catabolic process;cell death;cellular biosynthetic process;cellular component organization;cellular component organization or biogenesis;cellular hormone metabolic process;cellular macromolecule metabolic process;cellular metabolic proce…	binding;channel regulator activity;enzyme binding;glucocorticoid receptor binding;hormone receptor binding;insulin-like growth factor receptor binding;ion channel binding;nuclear hormone receptor binding;protein binding;protein dimerization activity;protein domain specific binding;protein heterodimerization activity;receptor binding;sodium channel regulator activity;steroid hormone receptor bindi…	cell junction;cell part;cell-cell contact zone;cell-cell junction;cytoplasm;cytoplasmic part;cytoplasmic vesicle membrane;cytoplasmic vesicle part;cytosol;extracellular membrane-bounded organelle;extracellular organelle;extracellular region part;extracellular vesicular exosome;intercalated disc;intracellular organelle part;intracellular part;membrane;membrane-bounded organelle;membrane-bounded ve…	3D-structure;Acetylation;Completeproteome;Directproteinsequencing;Nitration;Phosphoprotein;Referenceproteome	11	3	8	4	1	1	3	0	0	3	2	2	4	-4.89553	-3.52199	-1.05416	-1.40638	-1.06604	-1.54473	0.183747	0.717046	1.81818	0.735779	1.33778	0.144453
P02538	KRT6A	Keratin, type II cytoskeletal 6A	anatomical structure morphogenesis;biological regulation;cell differentiation;cellular developmental process;cellular process;developmental process;morphogenesis of an epithelium;positive regulation of biological process;positive regulation of cell proliferation;positive regulation of cellular process;positive regulation of defense response to virus by host;regulation of biological process;regula…	structural constituent of cytoskeleton;structural molecule activity	cell part;cytoskeletal part;extracellular membrane-bounded organelle;extracellular organelle;extracellular region part;extracellular vesicular exosome;intermediate filament;intracellular membrane-bounded organelle;intracellular organelle;intracellular organelle part;intracellular part;keratin filament;macromolecular complex;membrane;membrane-bounded organelle;membrane-bounded vesicle;nucleus;orga…	Acetylation;Allergen;Coiledcoil;Completeproteome;Directproteinsequencing;Diseasemutation;Ectodermaldysplasia;Intermediatefilament;Keratin;Palmoplantarkeratoderma;Polymorphism;Referenceproteome	11	6	5	6	1	3	3	3	1	2	2	2	1	4.00974	0.636288	-0.157936	-0.180338	-0.0297642	-3.05043	0.184321	0.717046	-2.58288	0.734425	1.89693	0.144453
P07237	P4HB	Protein disulfide-isomerase	4-hydroxyproline metabolic process;amine metabolic process;biological regulation;carboxylic acid metabolic process;cell redox homeostasis;cellular amine metabolic process;cellular amino acid metabolic process;cellular component organization;cellular component organization at cellular level;cellular component organization or biogenesis;cellular component organization or biogenesis at cellular leve…	catalytic activity;endopeptidase activity;hydrolase activity;intramolecular oxidoreductase activity;intramolecular oxidoreductase activity, interconverting keto- and enol-groups;intramolecular oxidoreductase activity, transposing S-S bonds;isomerase activity;oxidoreductase activity;oxidoreductase activity, acting on paired donors, with incorporation or reduction of molecular oxygen;oxidoreductase…	adherens junction;anchoring junction;cell junction;cell part;cell-substrate adherens junction;cell-substrate junction;cytoplasmic membrane-bounded vesicle;cytoplasmic part;cytoplasmic vesicle;endoplasmic reticulum;endoplasmic reticulum lumen;endoplasmic reticulum part;endoplasmic reticulum-Golgi intermediate compartment;extracellular membrane-bounded organelle;extracellular organelle;extracellula…	3D-structure;Acetylation;Cellmembrane;Chaperone;Completeproteome;Directproteinsequencing;Disulfidebond;Endoplasmicreticulum;Isomerase;Membrane;Redox-activecenter;Referenceproteome;Repeat;Signal	75	34	41	6	1	3	3	12	8	14	9	18	14	3.03697	2.30429	2.95904	2.40272	2.52906	2.10108	0.185781	0.717046	-0.422478	0.730999	0.308831	0.144453
Q5D862	FLG2	Filaggrin-2		binding;calcium ion binding;cation binding;ion binding;metal ion binding;structural molecule activity	cell part;cytoplasm;extracellular membrane-bounded organelle;extracellular organelle;extracellular region part;extracellular vesicular exosome;intracellular membrane-bounded organelle;intracellular organelle;intracellular part;membrane-bounded organelle;membrane-bounded vesicle;nucleus;organelle;vesicle	Calcium;Completeproteome;Directproteinsequencing;Metal-binding;Polymorphism;Referenceproteome;Repeat	21	12	9	6	1	3	3	6	3	3	2	4	3	0.245262	0.383356	-0.80361	-0.298222	-1.09919	-2.98161	0.186184	0.717046	-1.40135	0.730059	1.02306	0.144453
Q14019	COTL1	Coactosin-like protein	alkene biosynthetic process;biosynthetic process;carboxylic acid biosynthetic process;carboxylic acid metabolic process;cellular alkene metabolic process;cellular biosynthetic process;cellular ketone metabolic process;cellular lipid metabolic process;cellular metabolic process;cellular process;defense response;defense response to fungus;fatty acid biosynthetic process;fatty acid metabolic process…	actin binding;binding;cytoskeletal protein binding;enzyme binding;protein binding	cell part;cytoplasm;cytoskeleton;extracellular membrane-bounded organelle;extracellular organelle;extracellular region part;extracellular vesicular exosome;intracellular non-membrane-bounded organelle;intracellular organelle;intracellular organelle part;intracellular part;membrane;membrane-bounded organelle;membrane-bounded vesicle;non-membrane-bounded organelle;nuclear membrane;nuclear part;orga…	3D-structure;Acetylation;Actin-binding;Chaperone;Completeproteome;Cytoplasm;Cytoskeleton;Directproteinsequencing;Membrane;Nucleus;Referenceproteome	14	6	8	6	1	3	3	4	1	1	2	3	3	-1.40958	-3.3397	-2.13917	-1.32004	-1.47004	-1.40169	0.186423	0.717046	0.898893	0.7295	0.655742	0.144453
P63218	GNG5	Guanine nucleotide-binding protein G(I)/G(S)/G(O) subunit gamma-5	biological regulation;cell communication;cell surface receptor linked signaling pathway;cell-cell signaling;cellular metabolic process;cellular process;cellular response to chemical stimulus;cellular response to endogenous stimulus;cellular response to glucagon stimulus;cellular response to hormone stimulus;cellular response to organic substance;cellular response to peptide hormone stimulus;cellu…	binding;catalytic activity;GTPase activity;hydrolase activity;hydrolase activity, acting on acid anhydrides;hydrolase activity, acting on acid anhydrides, in phosphorus-containing anhydrides;molecular transducer activity;nucleoside-triphosphatase activity;PDZ domain binding;protein binding;protein domain specific binding;pyrophosphatase activity;signal transducer activity	cell part;extracellular membrane-bounded organelle;extracellular organelle;extracellular region part;extracellular vesicular exosome;extrinsic to internal side of plasma membrane;extrinsic to membrane;extrinsic to plasma membrane;heterotrimeric G-protein complex;intracellular part;macromolecular complex;membrane;membrane part;membrane-bounded organelle;membrane-bounded vesicle;organelle;plasma me…	Acetylation;Cellmembrane;Completeproteome;Directproteinsequencing;Lipoprotein;Membrane;Methylation;Phosphoprotein;Prenylation;Referenceproteome;Transducer	5	2	3	5	1	2	3	1	0	1	1	1	1	-2.43336	-4.35733	-0.786251	-0.98238	-0.894463	-0.784639	0.188062	0.717046	1.63848	0.7257	1.18905	0.144453
P61006	RAB8A	Ras-related protein Rab-8A	anatomical structure formation involved in morphogenesis;anatomical structure morphogenesis;axonogenesis;biological regulation;cell cycle;cell cycle process;cell part morphogenesis;cell projection assembly;cell projection morphogenesis;cell projection organization;cellular component assembly;cellular component assembly at cellular level;cellular component assembly involved in morphogenesis;cellul…	binding;catalytic activity;cytoskeletal protein binding;enzyme binding;GDP binding;GTP binding;GTPase activity;GTPase binding;guanyl nucleotide binding;guanyl ribonucleotide binding;hydrolase activity;hydrolase activity, acting on acid anhydrides;hydrolase activity, acting on acid anhydrides, in phosphorus-containing anhydrides;myosin binding;myosin V binding;nucleoside-triphosphatase activity;nu…	cell body;cell part;cell projection;centrosome;cilium;clathrin-coated vesicle;coated vesicle;cytoplasmic membrane-bounded vesicle;cytoplasmic part;cytoplasmic vesicle;cytoplasmic vesicle membrane;cytoplasmic vesicle part;cytoskeletal part;cytosol;dendrite;endocytic vesicle;endocytic vesicle membrane;endosomal part;endosome membrane;extracellular membrane-bounded organelle;extracellular organelle;…	3D-structure;Alternativesplicing;Cellmembrane;Cellprojection;Ciliumbiogenesis/degradation;Completeproteome;Cytoplasmicvesicle;Endosome;Golgiapparatus;GTP-binding;Lipoprotein;Membrane;Methylation;Nucleotide-binding;Phosphoprotein;Prenylation;Proteintransport;Proto-oncogene;Referenceproteome;Transport	25	9	16	6	1	3	3	3	2	4	6	6	4	-0.696081	1.05091	1.0619	1.63298	1.26081	1.33421	0.190483	0.717046	0.937089	0.720144	0.674839	0.144453
P00533	EGFR	Epidermal growth factor receptor	activation of phospholipase A2 activity;activation of phospholipase A2 activity by calcium-mediated signaling;activation of phospholipase C activity;alkanesulfonate metabolic process;anatomical structure development;anatomical structure morphogenesis;astrocyte activation;axon guidance;behavior;biological adhesion;biological regulation;biosynthetic process;calcium-mediated signaling;cation homeost…	actin binding;actin filament binding;adenyl nucleotide binding;adenyl ribonucleotide binding;ATP binding;binding;catalytic activity;chromatin binding;cytoskeletal protein binding;DNA binding;double-stranded DNA binding;enzyme binding;epidermal growth factor-activated receptor activity;identical protein binding;kinase activity;MAP kinase kinase kinase activity;molecular transducer activity;nucleic…	adherens junction;anchoring junction;apical plasma membrane;basolateral plasma membrane;cell junction;cell part;cell surface;cell-substrate adherens junction;cell-substrate junction;cytoplasm;cytoplasmic membrane-bounded vesicle;cytoplasmic part;cytoplasmic vesicle;early endosome membrane;endocytic vesicle;endoplasmic reticulum membrane;endoplasmic reticulum part;endosomal part;endosome;endosome …	3D-structure;Alternativesplicing;ATP-binding;Cellmembrane;Completeproteome;Developmentalprotein;Directproteinsequencing;Diseasemutation;Disulfidebond;Endoplasmicreticulum;Endosome;Glycoprotein;Golgiapparatus;Isopeptidebond;Kinase;Membrane;Methylation;Nucleotide-binding;Nucleus;Phosphoprotein;Polymorphism;Receptor;Referenceproteome;Repeat;Secreted;Signal;Transferase;Transmembrane;Transmembraneheli…	49	18	31	6	1	3	3	8	2	8	5	15	11	0.512157	-0.987978	0.891439	0.665903	1.32384	1.32455	0.190867	0.717046	0.966225	0.719269	0.694975	0.144453
O00232	PSMD12	26S proteasome non-ATPase regulatory subunit 12	activation of immune response;activation of innate immune response;anaphase-promoting complex-dependent proteasomal ubiquitin-dependent protein catabolic process;antigen processing and presentation;antigen processing and presentation of exogenous antigen;antigen processing and presentation of exogenous peptide antigen;antigen processing and presentation of exogenous peptide antigen via MHC class …		cell part;cytoplasmic part;cytosol;extracellular membrane-bounded organelle;extracellular organelle;extracellular region part;extracellular vesicular exosome;intracellular organelle part;intracellular part;macromolecular complex;membrane;membrane-bounded organelle;membrane-bounded vesicle;nuclear part;nucleoplasm;organelle;organelle part;proteasome accessory complex;proteasome complex;proteasome …	Acetylation;Alternativesplicing;Completeproteome;Directproteinsequencing;Polymorphism;Proteasome;Referenceproteome	9	2	7	5	1	2	3	1	1	0	1	4	2	-3.25294	-3.26605	-4.5534	-3.47461	-1.74361	-2.74466	0.192281	0.717046	1.0365	0.716063	0.7422	0.144453
P20337	RAB3B	Ras-related protein Rab-3B	antigen processing and presentation;biological regulation;cellular macromolecule metabolic process;cellular metabolic process;cellular process;cellular protein metabolic process;cellular response to stimulus;establishment of localization;establishment of localization in cell;establishment of protein localization;exocytosis;immune system process;intracellular protein transport;intracellular signal…	binding;catalytic activity;cytoskeletal protein binding;GDP binding;GTP binding;GTPase activity;guanyl nucleotide binding;guanyl ribonucleotide binding;hydrolase activity;hydrolase activity, acting on acid anhydrides;hydrolase activity, acting on acid anhydrides, in phosphorus-containing anhydrides;myosin binding;myosin V binding;nucleoside-triphosphatase activity;nucleotide binding;protein bindi…	cell part;clathrin-coated vesicle;coated vesicle;cytoplasm;cytoplasmic membrane-bounded vesicle;cytoplasmic part;cytoplasmic vesicle;cytoplasmic vesicle membrane;cytoplasmic vesicle part;cytosol;endosome;extracellular membrane-bounded organelle;extracellular organelle;extracellular region part;extracellular vesicular exosome;intracellular membrane-bounded organelle;intracellular organelle;intrace…	3D-structure;Cellmembrane;Completeproteome;GTP-binding;Lipoprotein;Membrane;Methylation;Nucleotide-binding;Phosphoprotein;Prenylation;Proteintransport;Referenceproteome;Transport	14	4	10	6	1	3	3	1	1	2	1	5	4	0.233114	0.418961	1.09888	0.637497	1.34787	1.58118	0.192912	0.717046	0.605198	0.714641	0.4325	0.144453
Q969G5	PRKCDBP	Protein kinase C delta-binding protein	actin cytoskeleton organization;actin filament-based process;biological regulation;cellular component organization;cellular component organization at cellular level;cellular component organization or biogenesis;cellular component organization or biogenesis at cellular level;cellular process;circadian regulation of gene expression;circadian rhythm;cortical actin cytoskeleton organization;cortical …	binding;enzyme binding;kinase binding;protein binding;protein kinase binding;protein kinase C binding	caveola;cell part;cytoplasm;intracellular part;macromolecular complex;membrane part;membrane raft;plasma membrane part;protein complex	Biologicalrhythms;Completeproteome;Cytoplasm;Phosphoprotein;Polymorphism;Referenceproteome;Tumorsuppressor	13	7	6	6	1	3	3	4	2	1	1	3	2	-0.680788	-0.954908	-2.09164	-1.97966	-1.69685	-2.18062	0.193027	0.717046	-0.709931	0.714383	0.507162	0.144453
Q12884	FAP	Antiplasmin-cleaving enzyme FAP, soluble form;Prolyl endopeptidase FAP	anatomical structure formation involved in morphogenesis;angiogenesis;biological adhesion;biological regulation;cell adhesion;cell cycle arrest;cell cycle process;cell migration;cell motility;cellular component movement;cellular process;developmental process;endothelial cell migration;locomotion;macromolecule metabolic process;metabolic process;mitotic cell cycle arrest;negative regulation of bio…	binding;catalytic activity;dipeptidyl-peptidase activity;endopeptidase activity;enzyme binding;exopeptidase activity;hydrolase activity;identical protein binding;integrin binding;metalloendopeptidase activity;metallopeptidase activity;peptidase activity;peptidase activity, acting on L-amino acid peptides;protease binding;protein binding;protein complex binding;protein dimerization activity;protei…	adherens junction;anchoring junction;apical part of cell;basal part of cell;cell junction;cell part;cell projection;cell projection membrane;cell projection part;cell surface;cell-substrate adherens junction;cell-substrate junction;cytoplasm;extracellular region part;extracellular space;focal adhesion;integral to membrane;intracellular part;intrinsic to membrane;invadopodium membrane;lamellipodiu…	3D-structure;Alternativesplicing;Angiogenesis;Apoptosis;Celladhesion;Celljunction;Cellmembrane;Cellprojection;Cleavageonpairofbasicresidues;Completeproteome;Cytoplasm;Directproteinsequencing;Disulfidebond;Glycoprotein;Hydrolase;Membrane;Polymorphism;Protease;Referenceproteome;Secreted;Serineprotease;Signal-anchor;Transmembrane;Transmembranehelix	41	14	27	6	1	3	3	9	2	3	3	12	12	1.15351	-0.89616	-0.798052	0.125612	1.41472	1.94516	0.193121	0.717046	1.34207	0.71417	0.958463	0.144453
P06753	TPM3	Tropomyosin alpha-3 chain	actin filament-based movement;actin filament-based process;actin-mediated cell contraction;actin-myosin filament sliding;cellular component movement;cellular process;multicellular organismal process;muscle contraction;muscle filament sliding;muscle system process;system process		actin filament bundle;actomyosin;cell part;contractile fiber part;cytoplasmic part;cytoskeletal part;cytoskeleton;cytosol;extracellular membrane-bounded organelle;extracellular organelle;extracellular region part;extracellular vesicular exosome;intracellular non-membrane-bounded organelle;intracellular organelle;intracellular organelle part;intracellular part;membrane-bounded organelle;membrane-b…	Acetylation;Actin-binding;Alternativesplicing;Chromosomalrearrangement;Coiledcoil;Completeproteome;Cytoplasm;Cytoskeleton;Directproteinsequencing;Diseasemutation;Muscleprotein;Nemalinemyopathy;Phosphoprotein;Proto-oncogene;Referenceproteome	25	13	12	6	1	3	3	4	4	5	2	6	4	1.25183	2.24616	2.04214	1.69221	1.13651	0.948277	0.19362	0.717046	-0.587714	0.71305	0.41907	0.144453
Q9Y277	VDAC3	Voltage-dependent anion-selective channel protein 3	adenine transport;cellular process;establishment of localization;nitrogen compound transport;nucleobase transport;nucleobase-containing compound transport;purine base transport;purine-containing compound transmembrane transport;transmembrane transport;transport	anion channel activity;anion transmembrane transporter activity;binding;channel activity;gated channel activity;ion channel activity;ion transmembrane transporter activity;nucleotide binding;passive transmembrane transporter activity;porin activity;substrate-specific channel activity;substrate-specific transmembrane transporter activity;substrate-specific transporter activity;transmembrane transp…	cell part;cytoplasmic part;extracellular membrane-bounded organelle;extracellular organelle;extracellular region part;extracellular vesicular exosome;intracellular membrane-bounded organelle;intracellular organelle;intracellular organelle part;intracellular part;macromolecular complex;membrane;membrane part;membrane-bounded organelle;membrane-bounded vesicle;mitochondrial membrane;mitochondrial o…	Acetylation;Alternativesplicing;Completeproteome;Iontransport;Isopeptidebond;Membrane;Mitochondrion;Mitochondrionoutermembrane;NAD;Nucleotide-binding;Phosphoprotein;Porin;Referenceproteome;Transmembrane;Transmembranebetastrand;Transport;Ublconjugation	11	6	5	6	1	3	3	2	2	2	1	2	2	-1.03418	-1.07127	-1.13302	-2.66399	-1.22225	-1.44928	0.194098	0.717046	-0.699014	0.711979	0.497683	0.144453
P17931	LGALS3	Galectin-3	anatomical structure development;biological regulation;cell chemotaxis;cell differentiation;cell migration;cell motility;cellular component movement;cellular component organization;cellular component organization at cellular level;cellular component organization or biogenesis;cellular component organization or biogenesis at cellular level;cellular developmental process;cellular macromolecule meta…	binding;carbohydrate binding;chemoattractant activity;extracellular matrix binding;IgE binding;immunoglobulin binding;laminin binding;protein binding;protein complex binding	cell part;cytoplasm;cytoplasmic part;external side of plasma membrane;extracellular matrix;extracellular membrane-bounded organelle;extracellular organelle;extracellular region part;extracellular space;extracellular vesicular exosome;immunological synapse;intracellular membrane-bounded organelle;intracellular organelle;intracellular organelle part;intracellular part;macromolecular complex;membran…	3D-structure;Acetylation;Completeproteome;Cytoplasm;Differentiation;Disulfidebond;IgE-bindingprotein;Immunity;Innateimmunity;Lectin;mRNAprocessing;mRNAsplicing;Nucleus;Phosphoprotein;Polymorphism;Referenceproteome;Repeat;Secreted;Spliceosome	9	6	3	5	1	3	2	3	2	1	0	2	1	-1.0981	-1.26896	-2.75839	-2.59997	-2.20954	-4.78797	0.195468	0.717046	-1.49068	0.708925	1.05678	0.144453
Q13200	PSMD2	26S proteasome non-ATPase regulatory subunit 2	activation of immune response;activation of innate immune response;anaphase-promoting complex-dependent proteasomal ubiquitin-dependent protein catabolic process;antigen processing and presentation;antigen processing and presentation of exogenous antigen;antigen processing and presentation of exogenous peptide antigen;antigen processing and presentation of exogenous peptide antigen via MHC class …	enzyme regulator activity	cell part;cytoplasmic part;cytosol;extracellular membrane-bounded organelle;extracellular organelle;extracellular region part;extracellular vesicular exosome;intracellular organelle part;intracellular part;macromolecular complex;membrane;membrane-bounded organelle;membrane-bounded vesicle;nuclear part;nucleoplasm;organelle;organelle part;proteasome accessory complex;proteasome complex;proteasome …	Acetylation;Alternativesplicing;Completeproteome;Directproteinsequencing;Phosphoprotein;Polymorphism;Proteasome;Referenceproteome;Repeat	12	4	8	5	1	2	3	3	0	1	2	4	2	-1.91344	-4.6722	-4.48807	-1.4261	-1.09004	-3.31602	0.196403	0.717046	1.74719	0.706851	1.235	0.144453
P43490	NAMPT	Nicotinamide phosphoribosyltransferase	alkaloid metabolic process;biological regulation;biosynthetic process;cell communication;cell-cell signaling;cellular amide metabolic process;cellular biosynthetic process;cellular metabolic process;cellular nitrogen compound biosynthetic process;cellular nitrogen compound metabolic process;cellular process;cellular response to stimulus;circadian regulation of gene expression;circadian rhythm;coe…	binding;catalytic activity;cytokine activity;drug binding;nicotinamide phosphoribosyltransferase activity;nicotinate-nucleotide diphosphorylase (carboxylating) activity;protein binding;receptor binding;transferase activity;transferase activity, transferring glycosyl groups;transferase activity, transferring pentosyl groups	cell part;cytoplasmic part;cytosol;extracellular membrane-bounded organelle;extracellular organelle;extracellular region part;extracellular space;extracellular vesicular exosome;intracellular membrane-bounded organelle;intracellular organelle;intracellular part;membrane-bounded organelle;membrane-bounded vesicle;nucleus;organelle;vesicle	3D-structure;Acetylation;Biologicalrhythms;Completeproteome;Cytokine;Cytoplasm;Glycosyltransferase;Nucleus;Phosphoprotein;Polymorphism;Pyridinenucleotidebiosynthesis;Referenceproteome;Secreted;Transferase	20	5	15	6	1	3	3	2	1	2	5	5	5	-0.033535	-1.4513	-1.2158	0.774206	-0.19079	-0.546633	0.196869	0.717046	0.912473	0.705822	0.644044	0.144453
P52907	CAPZA1	F-actin-capping protein subunit alpha-1	actin filament capping;barbed-end actin filament capping;biological regulation;blood coagulation;cellular component assembly;cellular component movement;cellular component organization;cellular component organization or biogenesis;cellular process;coagulation;defense response;hemostasis;immune response;immune system process;innate immune response;macromolecular complex assembly;macromolecular com…	actin binding;binding;cytoskeletal protein binding;protein binding	actin cytoskeleton;cell part;cytoplasmic part;cytoskeletal part;cytoskeleton;cytosol;extracellular membrane-bounded organelle;extracellular organelle;extracellular region;extracellular region part;extracellular vesicular exosome;F-actin capping protein complex;intracellular non-membrane-bounded organelle;intracellular organelle;intracellular organelle part;intracellular part;macromolecular comple…	3D-structure;Acetylation;Actin-binding;Actincapping;Completeproteome;Cytoplasm;Cytoskeleton;Directproteinsequencing;Referenceproteome	28	10	18	6	1	3	3	4	3	3	4	7	7	1.24296	0.269335	1.47235	2.11662	1.49635	1.37223	0.199839	0.717046	0.66685	0.699319	0.466341	0.144453
O15031	PLXNB2	Plexin-B2	anatomical structure development;anatomical structure formation involved in morphogenesis;biological regulation;brain development;cell proliferation;cell surface receptor linked signaling pathway;cellular process;cellular response to stimulus;developmental process;neural precursor cell proliferation;neural tube closure;neuroblast proliferation;organ development;positive regulation of axonogenesis…	molecular transducer activity;receptor activity;semaphorin receptor activity;signal transducer activity;signaling receptor activity;transmembrane signaling receptor activity	cell part;cell surface;extracellular membrane-bounded organelle;extracellular organelle;extracellular region part;extracellular vesicular exosome;integral to membrane;integral to plasma membrane;intracellular;intrinsic to membrane;intrinsic to plasma membrane;membrane part;membrane-bounded organelle;membrane-bounded vesicle;organelle;plasma membrane part;vesicle	3D-structure;Cellmembrane;Completeproteome;Developmentalprotein;Disulfidebond;Glycoprotein;Membrane;Phosphoprotein;Polymorphism;Receptor;Referenceproteome;Repeat;Signal;Transmembrane;Transmembranehelix	55	19	36	6	1	3	3	10	3	6	5	13	18	0.904951	-0.0555229	0.294945	0.66328	0.801317	1.08107	0.202014	0.717046	0.467099	0.694618	0.324455	0.144453
Q01082	SPTBN1	Spectrin beta chain, non-erythrocytic 1	actin filament capping;axon guidance;biological regulation;cell cycle cytokinesis;cell cycle process;cellular component assembly;cellular component assembly at cellular level;cellular component organization;cellular component organization at cellular level;cellular component organization or biogenesis;cellular component organization or biogenesis at cellular level;cellular macromolecule metabolic…	actin binding;ankyrin binding;binding;cytoskeletal protein binding;enzyme binding;GTPase binding;lipid binding;phospholipid binding;protein binding;structural constituent of cytoskeleton;structural molecule activity	axolemma;axon part;cell cortex part;cell part;cell projection membrane;cell projection part;contractile fiber part;cuticular plate;cytoplasm;cytoplasmic part;cytoskeletal part;cytoskeleton;cytosol;extracellular membrane-bounded organelle;extracellular organelle;extracellular region part;extracellular vesicular exosome;intracellular non-membrane-bounded organelle;intracellular organelle;intracellu…	3D-structure;Acetylation;Actin-binding;Actincapping;Alternativesplicing;Calmodulin-binding;Cellmembrane;Completeproteome;Cytoplasm;Cytoskeleton;Glycoprotein;Membrane;Phosphoprotein;Polymorphism;Referenceproteome;Repeat	37	14	23	5	1	2	3	12	0	2	4	9	10	0.493179	-3.8328	-3.37031	-0.75194	0.22106	0.272324	0.202254	0.717046	2.15046	0.694104	1.49264	0.144453
P27701	CD82	CD82 antigen			cell part;extracellular membrane-bounded organelle;extracellular organelle;extracellular region part;extracellular vesicular exosome;integral to membrane;integral to plasma membrane;intrinsic to membrane;intrinsic to plasma membrane;membrane;membrane part;membrane-bounded organelle;membrane-bounded vesicle;organelle;plasma membrane;plasma membrane part;vesicle	Alternativesplicing;Completeproteome;Glycoprotein;Membrane;Polymorphism;Referenceproteome;Transmembrane;Transmembranehelix	6	2	4	5	1	2	3	1	0	1	1	1	2	-2.7585	-2.98877	-3.61391	-2.29936	-2.21143	2.5845	0.203849	0.717046	2.47829	0.690691	1.71173	0.144453
P61981	YWHAG	14-3-3 protein gamma;14-3-3 protein gamma, N-terminally processed	apoptosis;biological regulation;biosynthetic process;cell cycle;cell cycle process;cell death;cellular biosynthetic process;cellular component organization;cellular component organization at cellular level;cellular component organization or biogenesis;cellular component organization or biogenesis at cellular level;cellular macromolecule metabolic process;cellular metabolic process;cellular nitrog…	binding;enzyme binding;enzyme inhibitor activity;enzyme regulator activity;insulin-like growth factor receptor binding;kinase binding;kinase inhibitor activity;kinase regulator activity;protein binding;protein kinase binding;protein kinase C binding;protein kinase C inhibitor activity;protein kinase inhibitor activity;protein kinase regulator activity;protein serine/threonine kinase inhibitor act…	adherens junction;anchoring junction;cell junction;cell part;cell-substrate adherens junction;cell-substrate junction;cytoplasmic part;cytoplasmic vesicle membrane;cytoplasmic vesicle part;cytosol;extracellular membrane-bounded organelle;extracellular organelle;extracellular region part;extracellular vesicular exosome;focal adhesion;intracellular organelle part;intracellular part;membrane;membran…	3D-structure;Acetylation;Completeproteome;Cytoplasm;Directproteinsequencing;Phosphoprotein;Referenceproteome	36	16	20	6	1	3	3	6	4	6	5	10	5	1.07451	1.92004	2.44633	2.13961	2.70064	2.57258	0.20456	0.717046	0.657319	0.689179	0.453011	0.144453
Q07866	KLC1	Kinesin light chain 1	antigen processing and presentation;antigen processing and presentation of exogenous antigen;antigen processing and presentation of exogenous peptide antigen;antigen processing and presentation of exogenous peptide antigen via MHC class II;antigen processing and presentation of peptide antigen;antigen processing and presentation of peptide antigen via MHC class II;antigen processing and presentat…	catalytic activity;hydrolase activity;hydrolase activity, acting on acid anhydrides;hydrolase activity, acting on acid anhydrides, in phosphorus-containing anhydrides;microtubule motor activity;motor activity;nucleoside-triphosphatase activity;pyrophosphatase activity	cell part;cell projection part;cytoplasmic membrane-bounded vesicle;cytoplasmic part;cytoplasmic vesicle;cytoskeletal part;cytosol;growth cone;intracellular membrane-bounded organelle;intracellular organelle;intracellular organelle part;intracellular part;kinesin complex;macromolecular complex;membrane;membrane-bounded organelle;membrane-bounded vesicle;microtubule;microtubule associated complex;…	3D-structure;Alternativesplicing;Cellprojection;Coiledcoil;Completeproteome;Cytoplasm;Cytoplasmicvesicle;Cytoskeleton;Host-virusinteraction;Microtubule;Motorprotein;Phosphoprotein;Referenceproteome;Repeat;TPRrepeat	9	1	8	4	1	1	3	1	0	0	1	3	4	-3.21861	-4.22469	-3.3174	-3.95846	-1.10472	-1.2456	0.205384	0.717046	1.48397	0.687433	1.02013	0.144453
Q96TA1	FAM129B	Niban-like protein 1	biological regulation;negative regulation of apoptosis;negative regulation of biological process;negative regulation of cell death;negative regulation of cellular process;negative regulation of programmed cell death;regulation of apoptosis;regulation of biological process;regulation of cell death;regulation of cellular process;regulation of programmed cell death		actin cytoskeleton;adherens junction;anchoring junction;cell junction;cell part;cytoplasm;cytoplasmic part;cytoskeleton;cytosol;extracellular membrane-bounded organelle;extracellular organelle;extracellular region part;extracellular vesicular exosome;intracellular membrane-bounded organelle;intracellular non-membrane-bounded organelle;intracellular organelle;intracellular organelle part;intracell…	Alternativesplicing;Celljunction;Completeproteome;Cytoplasm;Directproteinsequencing;Phosphoprotein;Referenceproteome	39	16	23	6	1	3	3	9	3	4	4	10	9	1.17336	0.277836	0.118422	0.938669	0.994612	1.15192	0.205447	0.717046	0.505196	0.6873	0.347221	0.144453
O95394	PGM3	Phosphoacetylglucosamine mutase	alcohol biosynthetic process;alcohol metabolic process;amino sugar biosynthetic process;amino sugar metabolic process;anatomical structure development;biosynthetic process;carbohydrate biosynthetic process;carbohydrate metabolic process;cellular biosynthetic process;cellular carbohydrate biosynthetic process;cellular carbohydrate metabolic process;cellular macromolecule metabolic process;cellular…	binding;catalytic activity;cation binding;intramolecular transferase activity;intramolecular transferase activity, phosphotransferases;ion binding;isomerase activity;magnesium ion binding;metal ion binding;phosphoacetylglucosamine mutase activity;phosphoglucomutase activity	cell part;cytoplasmic part;cytosol;intracellular part	Acetylation;Alternativesplicing;Carbohydratemetabolism;Completeproteome;Diseasemutation;Isomerase;Magnesium;Metal-binding;Phosphoprotein;Polymorphism;Referenceproteome	10	4	6	5	1	2	3	3	0	1	1	2	3	-2.37822	-3.32969	-3.35948	-2.72859	-2.36887	-0.451008	0.205599	0.717046	1.17297	0.686979	0.805805	0.144453
P14314	PRKCSH	Glucosidase 2 subunit beta	biological regulation;carbohydrate metabolic process;cellular carbohydrate metabolic process;cellular macromolecule metabolic process;cellular metabolic process;cellular process;cellular protein metabolic process;cellular response to stimulus;defense response;glycosylation;immune response;immune system process;innate immune response;intracellular signal transduction;macromolecule glycosylation;ma…	binding;calcium ion binding;cation binding;enzyme binding;ion binding;ion channel binding;kinase binding;metal ion binding;phosphoprotein binding;protein binding;protein kinase binding;protein kinase C binding	cell part;cytoplasmic part;endoplasmic reticulum;endoplasmic reticulum lumen;endoplasmic reticulum part;intracellular;intracellular membrane-bounded organelle;intracellular organelle;intracellular organelle lumen;intracellular organelle part;intracellular part;membrane-bounded organelle;membrane-enclosed lumen;organelle;organelle lumen;organelle part	Alternativesplicing;Calcium;Completeproteome;Directproteinsequencing;Endoplasmicreticulum;Glycoprotein;Metal-binding;Phosphoprotein;Polymorphism;Referenceproteome;Repeat;Signal	24	15	9	6	1	3	3	4	5	6	1	5	3	1.08324	0.33367	0.96574	-0.708904	1.03636	-0.984884	0.207272	0.717046	-1.01336	0.68346	0.692591	0.144453
P13797	PLS3	Plastin-3	anatomical structure development;bone development;developmental process	binding;calcium ion binding;cation binding;ion binding;metal ion binding	cell part;cytoplasm;intracellular part	3D-structure;Acetylation;Actin-binding;Alternativesplicing;Calcium;Completeproteome;Cytoplasm;Directproteinsequencing;Diseasemutation;Isopeptidebond;Metal-binding;Phosphoprotein;Polymorphism;Referenceproteome;Repeat;Ublconjugation	34	13	21	6	1	3	3	7	2	4	4	10	7	0.659369	-1.52815	0.107819	0.786144	1.13395	0.421938	0.207303	0.717046	1.03433	0.683393	0.706855	0.144453
P09341	CXCL1	GRO-alpha(4-73);GRO-alpha(5-73);GRO-alpha(6-73);Growth-regulated alpha protein	actin cytoskeleton organization;actin filament-based process;anatomical structure development;biological regulation;cell chemotaxis;cell migration;cell motility;cell proliferation;cell surface receptor linked signaling pathway;cellular component movement;cellular component organization;cellular component organization at cellular level;cellular component organization or biogenesis;cellular compone…	binding;chemokine activity;chemokine receptor binding;CXCR chemokine receptor binding;cytokine activity;cytokine receptor binding;enzyme activator activity;enzyme regulator activity;G-protein-coupled receptor binding;protein binding;receptor binding	extracellular region;extracellular region part;extracellular space	3D-structure;Completeproteome;Cytokine;Directproteinsequencing;Disulfidebond;Growthfactor;Inflammatoryresponse;Referenceproteome;Secreted;Signal	4	3	1	4	1	3	1	1	1	1	1	0	0	-2.03929	-0.39827	-2.21885	-1.15327	-5.72134	-4.43985	0.20775	0.717046	-2.21935	0.682458	1.51461	0.144453
Q9Y3I0	RTCB	tRNA-splicing ligase RtcB homolog	anatomical structure development;cellular macromolecule metabolic process;cellular metabolic process;cellular nitrogen compound metabolic process;cellular process;chordate embryonic development;developmental process;embryo development;embryo development ending in birth or egg hatching;in utero embryonic development;macromolecule metabolic process;metabolic process;ncRNA metabolic process;ncRNA pr…	adenyl nucleotide binding;adenyl ribonucleotide binding;ATP binding;binding;catalytic activity;cation binding;cytoskeletal protein binding;ion binding;ligase activity;ligase activity, forming phosphoric ester bonds;metal ion binding;nucleotide binding;protein binding;purine nucleotide binding;purine ribonucleoside triphosphate binding;purine ribonucleotide binding;ribonucleotide binding;RNA ligas…	cell part;cytoplasm;cytoplasmic part;endoplasmic reticulum membrane;endoplasmic reticulum part;envelope;intracellular membrane-bounded organelle;intracellular organelle;intracellular organelle part;intracellular part;macromolecular complex;membrane;membrane part;membrane-bounded organelle;nuclear envelope;nuclear part;nucleus;organelle;organelle envelope;organelle membrane;organelle part;protein …	ATP-binding;Completeproteome;Cytoplasm;Directproteinsequencing;Ligase;Manganese;Metal-binding;Nucleotide-binding;Nucleus;Polymorphism;Referenceproteome;tRNAprocessing	8	3	5	6	1	3	3	1	1	1	2	2	1	-4.04604	-2.45467	-3.9819	-1.65269	-2.28559	-3.33129	0.208084	0.717046	1.07101	0.681762	0.730177	0.144453
P10909	CLU	Clusterin;Clusterin alpha chain;Clusterin beta chain	activation of immune response;anatomical structure morphogenesis;apoptotic mitochondrial changes;biological regulation;blood coagulation;cell activation;cell morphogenesis;cellular component assembly;cellular component assembly at cellular level;cellular component morphogenesis;cellular component organization;cellular component organization at cellular level;cellular component organization or bio…	binding;chaperone binding;enzyme binding;misfolded protein binding;protein binding;ubiquitin protein ligase binding	blood microparticle;cell part;chromaffin granule;cytoplasm;cytoplasmic membrane-bounded vesicle;cytoplasmic membrane-bounded vesicle lumen;cytoplasmic part;cytoplasmic vesicle;cytoplasmic vesicle part;cytosol;endoplasmic reticulum;extracellular matrix;extracellular membrane-bounded organelle;extracellular organelle;extracellular region;extracellular region part;extracellular space;extracellular v…	Alternativesplicing;Apoptosis;Chaperone;Complementpathway;Completeproteome;Cytoplasm;Cytoplasmicvesicle;Directproteinsequencing;Disulfidebond;Endoplasmicreticulum;Glycoprotein;Immunity;Innateimmunity;Membrane;Microsome;Mitochondrion;Nucleus;Phosphoprotein;Polymorphism;Referenceproteome;Secreted;Signal;Ublconjugation	32	17	15	6	1	3	3	4	5	8	3	6	6	0.606749	2.57297	1.86423	0.625124	0.779198	1.00635	0.208196	0.717046	-0.877761	0.681528	0.598218	0.144453
Q9Y6M1	IGF2BP2	Insulin-like growth factor 2 mRNA-binding protein 2	anatomical structure morphogenesis;biological regulation;developmental process;establishment of localization;establishment of RNA localization;gene expression;macromolecule metabolic process;metabolic process;mRNA transport;negative regulation of biological process;negative regulation of biosynthetic process;negative regulation of cellular biosynthetic process;negative regulation of cellular macr…	binding;mRNA 3'-UTR binding;mRNA 5'-UTR binding;mRNA binding;nucleic acid binding;nucleotide binding;RNA binding;translation regulator activity	cell part;cytoplasm;cytoplasmic part;cytoskeleton;cytosol;intracellular membrane-bounded organelle;intracellular non-membrane-bounded organelle;intracellular organelle;intracellular part;membrane-bounded organelle;non-membrane-bounded organelle;nucleus;organelle	3D-structure;Acetylation;Alternativeinitiation;Alternativesplicing;Completeproteome;Cytoplasm;mRNAtransport;Nucleus;Phosphoprotein;Referenceproteome;Repeat;RNA-binding;Translationregulation;Transport	8	3	5	5	1	2	3	1	0	2	1	2	2	-2.87214	-3.89891	-0.92791	-0.849054	-1.46152	-1.38612	0.20919	0.717046	1.33409	0.67946	0.906459	0.144453
P30086	PEBP1	Hippocampal cholinergic neurostimulating peptide;Phosphatidylethanolamine-binding protein 1		adenyl nucleotide binding;adenyl ribonucleotide binding;ATP binding;binding;endopeptidase inhibitor activity;endopeptidase regulator activity;enzyme binding;enzyme inhibitor activity;enzyme regulator activity;kinase binding;lipid binding;nucleotide binding;peptidase inhibitor activity;peptidase regulator activity;phosphatidylethanolamine binding;phospholipid binding;protein binding;protein kinase…	cell part;cytoplasm;extracellular membrane-bounded organelle;extracellular organelle;extracellular region part;extracellular vesicular exosome;intracellular membrane-bounded organelle;intracellular organelle;intracellular part;membrane-bounded organelle;membrane-bounded vesicle;nucleus;organelle;vesicle	3D-structure;ATP-binding;Completeproteome;Cytoplasm;Directproteinsequencing;Disulfidebond;Lipid-binding;Nucleotide-binding;Phosphoprotein;Proteaseinhibitor;Referenceproteome;Serineproteaseinhibitor	19	6	13	6	1	3	3	2	1	3	3	5	5	-1.19676	-2.99276	-0.239849	-0.385073	0.202431	-0.51223	0.210886	0.717046	1.24483	0.675952	0.841445	0.144453
P30050	RPL12	60S ribosomal protein L12	biosynthetic process;catabolic process;cellular biosynthetic process;cellular catabolic process;cellular component disassembly;cellular component disassembly at cellular level;cellular component organization;cellular component organization at cellular level;cellular component organization or biogenesis;cellular component organization or biogenesis at cellular level;cellular macromolecular complex…	structural constituent of ribosome;structural molecule activity	adherens junction;anchoring junction;cell junction;cell part;cell-substrate adherens junction;cell-substrate junction;cytoplasmic part;cytosol;cytosolic large ribosomal subunit;extracellular membrane-bounded organelle;extracellular organelle;extracellular region part;extracellular vesicular exosome;focal adhesion;intracellular organelle part;intracellular part;large ribosomal subunit;macromolecul…	3D-structure;Acetylation;Alternativesplicing;Completeproteome;Phosphoprotein;Referenceproteome;Ribonucleoprotein;Ribosomalprotein;RNA-binding	13	6	7	6	1	3	3	3	2	1	2	2	3	-0.685303	-1.31879	-1.17026	-0.686897	-0.901035	-0.670589	0.211007	0.717046	0.305278	0.675703	0.206277	0.144453
Q7L576	CYFIP1	Cytoplasmic FMR1-interacting protein 1	axon extension;biological regulation;cell growth;cell projection assembly;cell projection organization;cell surface receptor linked signaling pathway;cellular component assembly;cellular component assembly at cellular level;cellular component organization;cellular component organization at cellular level;cellular component organization or biogenesis;cellular component organization or biogenesis a…	actin binding;actin filament binding;binding;cytoskeletal protein binding;enzyme binding;GTPase binding;protein binding;protein complex binding;Rac GTPase binding;Ras GTPase binding;Rho GTPase binding;small GTPase binding	adherens junction;anchoring junction;cell junction;cell part;cell projection;cell-substrate adherens junction;cell-substrate junction;cytoplasmic part;cytosol;extracellular membrane-bounded organelle;extracellular organelle;extracellular region part;extracellular vesicular exosome;focal adhesion;intracellular part;lamellipodium;macromolecular complex;membrane-bounded organelle;membrane-bounded ve…	3D-structure;Actin-binding;Alternativesplicing;Celljunction;Cellprojection;Cellshape;Completeproteome;Cytoplasm;Developmentalprotein;Differentiation;Directproteinsequencing;Neurogenesis;Polymorphism;Referenceproteome;Synapse;Synaptosome	31	13	18	6	1	3	3	7	3	3	5	6	7	-0.0889854	-1.23596	-1.33324	0.248045	-0.525133	-0.321415	0.211202	0.717046	0.686561	0.675302	0.463636	0.144453
Q15365	PCBP1	Poly(rC)-binding protein 1	cellular macromolecule metabolic process;cellular metabolic process;cellular nitrogen compound metabolic process;cellular process;gene expression;macromolecule metabolic process;metabolic process;mRNA metabolic process;mRNA processing;nitrogen compound metabolic process;nuclear mRNA splicing, via spliceosome;nucleic acid metabolic process;nucleobase-containing compound metabolic process;primary m…	binding;DNA binding;nucleic acid binding;RNA binding;single-stranded DNA binding;structure-specific DNA binding	cell part;cytoplasm;extracellular membrane-bounded organelle;extracellular organelle;extracellular region part;extracellular vesicular exosome;intracellular membrane-bounded organelle;intracellular organelle;intracellular organelle part;intracellular part;macromolecular complex;membrane;membrane-bounded organelle;membrane-bounded vesicle;nuclear part;nucleoplasm;organelle;organelle part;ribonucle…	3D-structure;Acetylation;Completeproteome;Cytoplasm;Directproteinsequencing;DNA-binding;Nucleus;Phosphoprotein;Referenceproteome;Repeat;Ribonucleoprotein;RNA-binding	16	3	13	5	1	2	3	0	1	2	4	5	4	-4.4066	-0.11935	0.334158	1.4112	0.393435	0.865204	0.211359	0.717046	2.28721	0.67498	1.54382	0.144453
P26006	ITGA3	Integrin alpha-3;Integrin alpha-3 heavy chain;Integrin alpha-3 light chain	anatomical structure development;behavior;biological adhesion;biological regulation;blood coagulation;cell adhesion;cell differentiation;cell migration;cell motility;cell surface receptor linked signaling pathway;cell-matrix adhesion;cell-substrate adhesion;cellular component maintenance;cellular component maintenance at cellular level;cellular component movement;cellular component organization;c…	binding;cation binding;enzyme binding;glycoprotein binding;ion binding;metal ion binding;protease binding;protein binding;protein dimerization activity;protein heterodimerization activity	adherens junction;alpha3-beta1 integrin complex;anchoring junction;basolateral plasma membrane;cell junction;cell part;cell periphery;cell projection membrane;cell projection part;cell surface;cell-substrate adherens junction;cell-substrate junction;cytoplasmic part;excitatory synapse;external side of plasma membrane;extracellular membrane-bounded organelle;extracellular organelle;extracellular r…	Alternativesplicing;Calcium;Celladhesion;Celljunction;Cellmembrane;Cellprojection;Cleavageonpairofbasicresidues;Completeproteome;Directproteinsequencing;Disulfidebond;Epidermolysisbullosa;Glycoprotein;Integrin;Lipoprotein;Membrane;Metal-binding;Palmitate;Phosphoprotein;Polymorphism;Receptor;Referenceproteome;Repeat;Signal;Transmembrane;Transmembranehelix	27	10	17	6	1	3	3	3	1	6	3	5	9	-0.385773	-0.987692	0.959484	0.70298	0.382795	1.38602	0.211383	0.717046	0.961926	0.674929	0.649232	0.144453
P04259	KRT6B	Keratin, type II cytoskeletal 6B	anatomical structure development;developmental process;ectoderm development;tissue development	structural constituent of cytoskeleton;structural molecule activity	cell part;cytoskeletal part;extracellular membrane-bounded organelle;extracellular organelle;extracellular region part;extracellular vesicular exosome;intermediate filament;intracellular organelle part;intracellular part;keratin filament;macromolecular complex;membrane-bounded organelle;membrane-bounded vesicle;organelle;organelle part;protein complex;vesicle	Acetylation;Coiledcoil;Completeproteome;Directproteinsequencing;Diseasemutation;Ectodermaldysplasia;Intermediatefilament;Keratin;Palmoplantarkeratoderma;Phosphoprotein;Polymorphism;Referenceproteome	33	24	9	6	1	3	3	17	3	4	1	7	1	4.61949	0.893244	-0.41091	-1.05746	0.930471	-3.66133	0.214372	0.717219	-2.96338	0.668831	1.982	0.144348
P52209	PGD	6-phosphogluconate dehydrogenase, decarboxylating	alcohol biosynthetic process;alcohol catabolic process;alcohol metabolic process;aldonic acid metabolic process;biosynthetic process;carbohydrate biosynthetic process;carbohydrate catabolic process;carbohydrate metabolic process;carboxylic acid metabolic process;catabolic process;cellular biosynthetic process;cellular carbohydrate biosynthetic process;cellular carbohydrate catabolic process;cellu…	binding;catalytic activity;coenzyme binding;cofactor binding;NADP binding;nucleotide binding;oxidoreductase activity;oxidoreductase activity, acting on CH-OH group of donors;oxidoreductase activity, acting on the CH-OH group of donors, NAD or NADP as acceptor;phosphogluconate dehydrogenase (decarboxylating) activity	cell part;cytoplasmic part;cytosol;extracellular membrane-bounded organelle;extracellular organelle;extracellular region part;extracellular vesicular exosome;intracellular membrane-bounded organelle;intracellular organelle;intracellular part;membrane-bounded organelle;membrane-bounded vesicle;nucleus;organelle;vesicle	3D-structure;Acetylation;Alternativesplicing;Completeproteome;Cytoplasm;Gluconateutilization;NADP;Oxidoreductase;Pentoseshunt;Polymorphism;Referenceproteome	54	21	33	6	1	3	3	11	3	7	9	12	12	2.55663	2.47611	2.13466	3.3168	2.50725	2.60649	0.214765	0.717219	0.421045	0.668036	0.281273	0.144348
O00560	SDCBP	Syntenin-1	actin cytoskeleton organization;actin filament-based process;axon guidance;biological regulation;cell communication;cell projection assembly;cell projection organization;cell surface receptor linked signaling pathway;cell-cell signaling;cellular component assembly;cellular component assembly at cellular level;cellular component organization;cellular component organization at cellular level;cellul…	binding;binding, bridging;cytokine receptor binding;cytoskeletal adaptor activity;cytoskeletal protein binding;frizzled binding;G-protein-coupled receptor binding;growth factor receptor binding;identical protein binding;interleukin-5 receptor binding;protein binding;protein binding, bridging;protein dimerization activity;protein heterodimerization activity;protein N-terminus binding;receptor bind…	adherens junction;anchoring junction;blood microparticle;cell junction;cell part;cell-substrate adherens junction;cell-substrate junction;cytoplasm;cytoplasmic membrane-bounded vesicle;cytoplasmic part;cytoplasmic vesicle;cytoskeleton;cytosol;endoplasmic reticulum membrane;endoplasmic reticulum part;extracellular membrane-bounded organelle;extracellular organelle;extracellular region part;extrace…	3D-structure;Acetylation;Alternativesplicing;Celljunction;Cellmembrane;Completeproteome;Cytoplasm;Cytoskeleton;Directproteinsequencing;Endoplasmicreticulum;Membrane;Nucleus;Phosphoprotein;Polymorphism;Referenceproteome;Repeat	10	4	6	6	1	3	3	1	1	2	1	2	3	-3.47958	-3.00849	-2.33895	-1.92194	-2.97229	-1.59973	0.216409	0.717219	0.77769	0.664725	0.51695	0.144348
P21796	VDAC1	Voltage-dependent anion-selective channel protein 1	anion transport;apoptosis;behavior;behavioral defense response;behavioral fear response;cell communication;cell death;cell differentiation;cell-cell signaling;cellular developmental process;cellular process;cognition;death;defense response;developmental process;epithelial cell differentiation;establishment of localization;fear response;ion transport;learning;learning or memory;multicellular organ…	anion channel activity;anion transmembrane transporter activity;binding;channel activity;enzyme binding;gated channel activity;ion channel activity;ion transmembrane transporter activity;kinase binding;passive transmembrane transporter activity;porin activity;protein binding;protein kinase binding;substrate-specific channel activity;substrate-specific transmembrane transporter activity;substrate-…	cell part;cytoplasmic part;extracellular membrane-bounded organelle;extracellular organelle;extracellular region part;extracellular vesicular exosome;intracellular membrane-bounded organelle;intracellular non-membrane-bounded organelle;intracellular organelle;intracellular organelle part;intracellular part;macromolecular complex;membrane;membrane part;membrane-bounded organelle;membrane-bounded v…	3D-structure;Acetylation;Apoptosis;Cellmembrane;Completeproteome;Directproteinsequencing;Host-virusinteraction;Iontransport;Isopeptidebond;Membrane;Mitochondrion;Mitochondrionoutermembrane;Phosphoprotein;Porin;Referenceproteome;Transmembrane;Transmembranebetastrand;Transport;Ublconjugation	43	21	22	6	1	3	3	10	6	5	3	10	9	2.51433	1.44617	0.993053	0.243246	1.16444	1.15277	0.216777	0.717219	-0.797699	0.663986	0.529661	0.144348
P04216	THY1	Thy-1 membrane glycoprotein	activation of immune response;anatomical structure development;anatomical structure formation involved in morphogenesis;angiogenesis;antigen receptor-mediated signaling pathway;biological adhesion;biological regulation;cell adhesion;cell development;cell junction assembly;cell junction organization;cell surface receptor linked signaling pathway;cell-cell adhesion;cell-substrate junction assembly;…	binding;enzyme activator activity;enzyme regulator activity;GPI anchor binding;GTPase activator activity;GTPase regulator activity;integrin binding;lipid binding;nucleoside-triphosphatase regulator activity;phosphatidylinositol binding;phospholipid binding;protein binding;protein complex binding;receptor binding	adherens junction;anchored to external side of plasma membrane;anchored to membrane;anchored to plasma membrane;anchoring junction;apical plasma membrane;cell junction;cell part;cell projection;cell projection part;cell-substrate adherens junction;cell-substrate junction;cytoplasmic part;cytosol;dendrite;endoplasmic reticulum;external side of plasma membrane;extracellular membrane-bounded organel…	Cellmembrane;Completeproteome;Disulfidebond;Glycoprotein;GPI-anchor;Immunoglobulindomain;Lipoprotein;Membrane;Pyrrolidonecarboxylicacid;Referenceproteome;Signal	28	13	15	6	1	3	3	5	3	5	4	6	5	4.02276	3.59509	2.926	4.48139	3.55417	4.43217	0.217729	0.717219	0.641291	0.662084	0.424589	0.144348
P06703	S100A6	Protein S100-A6	anatomical structure morphogenesis;axonogenesis;biological regulation;cell part morphogenesis;cell projection morphogenesis;cell projection organization;cellular component morphogenesis;cellular component organization;cellular component organization at cellular level;cellular component organization or biogenesis;cellular component organization or biogenesis at cellular level;cellular developmenta…	binding;calcium ion binding;calcium-dependent protein binding;cation binding;cytoskeletal protein binding;identical protein binding;ion binding;ion transmembrane transporter activity;metal ion binding;protein binding;protein dimerization activity;protein homodimerization activity;substrate-specific transmembrane transporter activity;substrate-specific transporter activity;transition metal ion bin…	cell part;cell projection;cytoplasm;cytoplasmic part;cytosol;envelope;extracellular membrane-bounded organelle;extracellular organelle;extracellular region part;extracellular vesicular exosome;extrinsic to internal side of plasma membrane;extrinsic to membrane;extrinsic to plasma membrane;intracellular membrane-bounded organelle;intracellular organelle;intracellular organelle part;intracellular p…	3D-structure;Acetylation;Calcium;Cellmembrane;Completeproteome;Cytoplasm;Directproteinsequencing;Membrane;Metal-binding;Nucleus;Polymorphism;Referenceproteome;Repeat	18	7	11	6	1	3	3	3	1	3	3	4	4	3.62021	2.85171	3.84124	3.90901	3.91267	3.81095	0.218654	0.717219	0.439822	0.660243	0.290389	0.144348
Q9NRV9	HEBP1	Heme-binding protein 1	circadian rhythm;rhythmic process	binding;cation binding;heme binding;ion binding;iron ion binding;metal ion binding;tetrapyrrole binding;transition metal ion binding	cell part;cytoplasmic part;cytosol;extracellular membrane-bounded organelle;extracellular organelle;extracellular region;extracellular region part;extracellular vesicular exosome;intracellular membrane-bounded organelle;intracellular organelle;intracellular part;membrane-bounded organelle;membrane-bounded vesicle;mitochondrion;organelle;vesicle	Completeproteome;Cytoplasm;Polymorphism;Referenceproteome	7	2	5	5	1	2	3	0	1	1	1	3	1	-3.49509	-2.25972	-2.6422	-2.29773	-1.05601	-2.50439	0.219133	0.717219	0.846294	0.659292	0.557955	0.144348
P31930	UQCRC1	Cytochrome b-c1 complex subunit 1, mitochondrial	aerobic respiration;cellular metabolic process;cellular process;cellular respiration;electron transport chain;energy derivation by oxidation of organic compounds;generation of precursor metabolites and energy;metabolic process;mitochondrial electron transport, ubiquinol to cytochrome c;oxidation-reduction process;oxidative phosphorylation;phosphate-containing compound metabolic process;phosphorus…	binding;catalytic activity;cation binding;cation transmembrane transporter activity;enzyme binding;hydrogen ion transmembrane transporter activity;inorganic cation transmembrane transporter activity;ion binding;ion transmembrane transporter activity;metal ion binding;monovalent inorganic cation transmembrane transporter activity;oxidoreductase activity;oxidoreductase activity, acting on diphenols…	cell part;cytoplasmic part;intracellular membrane-bounded organelle;intracellular organelle;intracellular organelle part;intracellular part;macromolecular complex;membrane;membrane part;membrane-bounded organelle;mitochondrial inner membrane;mitochondrial membrane;mitochondrial membrane part;mitochondrial part;mitochondrial respiratory chain;mitochondrial respiratory chain complex III;mitochondri…	Acetylation;Completeproteome;Directproteinsequencing;Electrontransport;Membrane;Mitochondrion;Mitochondrioninnermembrane;Polymorphism;Referenceproteome;Respiratorychain;Transitpeptide;Transport	6	3	3	5	1	2	3	2	0	1	1	1	1	-2.55042	-3.88094	-3.42871	-3.69283	-4.32433	-3.75696	0.219904	0.717219	-0.638018	0.657766	0.419667	0.144348
P62906	RPL10A	60S ribosomal protein L10a	anatomical structure morphogenesis;biosynthetic process;catabolic process;cellular biosynthetic process;cellular catabolic process;cellular component disassembly;cellular component disassembly at cellular level;cellular component organization;cellular component organization at cellular level;cellular component organization or biogenesis;cellular component organization or biogenesis at cellular le…	structural constituent of ribosome;structural molecule activity	adherens junction;anchoring junction;cell junction;cell part;cell-substrate adherens junction;cell-substrate junction;cytoplasm;cytoplasmic part;cytosol;cytosolic large ribosomal subunit;extracellular membrane-bounded organelle;extracellular organelle;extracellular region part;extracellular vesicular exosome;focal adhesion;intracellular membrane-bounded organelle;intracellular non-membrane-bounde…	3D-structure;Acetylation;Completeproteome;Phosphoprotein;Polymorphism;Referenceproteome;Ribonucleoprotein;Ribosomalprotein	7	2	5	5	1	2	3	1	1	0	1	3	1	-4.93568	-1.91872	-4.07818	-1.2572	-0.0299816	-3.64274	0.223269	0.717219	2.00088	0.651172	1.30292	0.144348
P46776	RPL27A	60S ribosomal protein L27a	biosynthetic process;catabolic process;cellular biosynthetic process;cellular catabolic process;cellular component disassembly;cellular component disassembly at cellular level;cellular component organization;cellular component organization at cellular level;cellular component organization or biogenesis;cellular component organization or biogenesis at cellular level;cellular macromolecular complex…	binding;nucleic acid binding;RNA binding;structural constituent of ribosome;structural molecule activity	cell part;cytoplasmic part;cytosol;cytosolic large ribosomal subunit;intracellular organelle part;intracellular part;large ribosomal subunit;macromolecular complex;membrane;organelle part;ribonucleoprotein complex	3D-structure;Acetylation;Completeproteome;Hydroxylation;Phosphoprotein;Referenceproteome;Ribonucleoprotein;Ribosomalprotein	11	4	7	6	1	3	3	2	1	1	1	2	4	0.104128	-0.745211	0.404043	0.541037	0.0981483	0.914249	0.225831	0.717219	0.596825	0.646217	0.385678	0.144348
P01892	HLA-A	HLA class I histocompatibility antigen, A-2 alpha chain	antibacterial humoral response;antigen processing and presentation;antigen processing and presentation of endogenous antigen;antigen processing and presentation of endogenous peptide antigen;antigen processing and presentation of endogenous peptide antigen via MHC class I;antigen processing and presentation of endogenous peptide antigen via MHC class I via ER pathway;antigen processing and presen…	antigen binding;beta-2-microglobulin binding;binding;peptide antigen binding;peptide binding;protein binding;protein complex binding;receptor binding;T cell receptor binding;TAP binding	cell part;cell surface;coated vesicle membrane;cytoplasmic part;cytoplasmic vesicle membrane;cytoplasmic vesicle part;early endosome membrane;endocytic vesicle membrane;endoplasmic reticulum;endoplasmic reticulum exit site;endoplasmic reticulum part;endosomal part;endosome membrane;ER to Golgi transport vesicle membrane;Golgi apparatus;Golgi apparatus part;Golgi cisterna;Golgi medial cisterna;Gol…	3D-structure;Completeproteome;Directproteinsequencing;Disulfidebond;Glycoprotein;Host-virusinteraction;Immunity;Membrane;MHCI;Phosphoprotein;Polymorphism;Referenceproteome;Signal;Transmembrane;Transmembranehelix;Ublconjugation	55	21	34	6	1	3	3	11	4	6	12	12	10	1.77776	2.0076	1.65912	3.47766	2.12894	1.94616	0.22765	0.717219	0.702766	0.642733	0.451691	0.144348
P26038	MSN	Moesin	anatomical structure development;biological adhesion;biological regulation;cell adhesion;cell development;cell migration;cell motility;cell-cell adhesion;cellular component movement;cellular developmental process;cellular process;developmental process;endothelial cell development;epithelial cell development;establishment of endothelial barrier;immune system process;leukocyte cell-cell adhesion;le…	binding;cell adhesion molecule binding;double-stranded RNA binding;enzyme binding;kinase binding;nucleic acid binding;protein binding;protein kinase binding;receptor binding;RNA binding;structural constituent of cytoskeleton;structural molecule activity	adherens junction;anchoring junction;apical part of cell;apical plasma membrane;basolateral plasma membrane;blood microparticle;cell junction;cell part;cell periphery;cell projection;cell projection membrane;cell projection part;cell-substrate adherens junction;cell-substrate junction;cytoplasm;cytoskeleton;extracellular membrane-bounded organelle;extracellular organelle;extracellular region part…	3D-structure;Acetylation;Cellmembrane;Cellprojection;Completeproteome;Cytoplasm;Cytoskeleton;Directproteinsequencing;Membrane;Phosphoprotein;Referenceproteome;S-nitrosylation	112	45	67	6	1	3	3	16	9	20	18	25	24	2.6692	2.8013	3.73104	3.97743	3.29365	3.58743	0.22807	0.717219	0.552327	0.641931	0.354556	0.144348
P62979	RPS27A	40S ribosomal protein S27a;Ubiquitin;Ubiquitin-40S ribosomal protein S27a	activation of immune response;activation of innate immune response;activation of MAPK activity;alcohol metabolic process;anaphase-promoting complex-dependent proteasomal ubiquitin-dependent protein catabolic process;antigen processing and presentation;antigen processing and presentation of exogenous antigen;antigen processing and presentation of exogenous peptide antigen;antigen processing and pr…	binding;cation binding;ion binding;metal ion binding;structural constituent of ribosome;structural molecule activity	cell part;cytoplasm;cytoplasmic part;cytoplasmic vesicle membrane;cytoplasmic vesicle part;cytosol;cytosolic small ribosomal subunit;endocytic vesicle membrane;endosomal part;endosome membrane;extracellular membrane-bounded organelle;extracellular organelle;extracellular region part;extracellular vesicular exosome;intracellular non-membrane-bounded organelle;intracellular organelle;intracellular …	3D-structure;Acetylation;Completeproteome;Cytoplasm;Directproteinsequencing;Isopeptidebond;Metal-binding;Nucleus;Phosphoprotein;Referenceproteome;Ribonucleoprotein;Ribosomalprotein;Ublconjugation;Zinc;Zinc-finger	19	7	12	6	1	3	3	4	1	2	4	4	4	2.67461	-0.579645	2.30078	3.38089	3.00004	2.52444	0.228251	0.717219	1.50321	0.641587	0.964438	0.144348
P08123	COL1A2	Collagen alpha-2(I) chain	anatomical structure development;anatomical structure morphogenesis;biological regulation;blood coagulation;blood vessel development;cell activation;cell migration;cell motility;cell surface receptor linked signaling pathway;cellular component assembly;cellular component disassembly;cellular component disassembly at cellular level;cellular component movement;cellular component organization;cellul…	binding;binding, bridging;cation binding;extracellular matrix structural constituent;growth factor binding;identical protein binding;ion binding;metal ion binding;platelet-derived growth factor binding;protein binding;protein binding, bridging;structural molecule activity	cell part;collagen;collagen type I;cytoplasmic part;endoplasmic reticulum lumen;endoplasmic reticulum part;extracellular matrix;extracellular matrix part;extracellular membrane-bounded organelle;extracellular organelle;extracellular region;extracellular region part;extracellular space;extracellular vesicular exosome;fibrillar collagen;intracellular organelle lumen;intracellular organelle part;int…	Calcium;Chromosomalrearrangement;Collagen;Completeproteome;Directproteinsequencing;Diseasemutation;Disulfidebond;Dwarfism;Ehlers-Danlossyndrome;Extracellularmatrix;Glycoprotein;Hydroxylation;Metal-binding;Osteogenesisimperfecta;Polymorphism;Referenceproteome;Repeat;Secreted;Signal	170	90	80	6	1	3	3	35	32	23	15	34	31	3.28658	4.4416	3.12837	3.29159	2.71317	2.94808	0.228457	0.717219	-0.634571	0.641195	0.406884	0.144348
O15400	STX7	Syntaxin-7	biological regulation;cellular component assembly;cellular component assembly at cellular level;cellular component organization;cellular component organization at cellular level;cellular component organization or biogenesis;cellular component organization or biogenesis at cellular level;cellular localization;cellular membrane fusion;cellular membrane organization;cellular process;establishment of…	binding;channel inhibitor activity;channel regulator activity;chloride channel inhibitor activity;chloride channel regulator activity;ion channel inhibitor activity;protein binding;SNAP receptor activity;SNARE binding;syntaxin binding	azurophil granule;cell part;cytoplasmic membrane-bounded vesicle;cytoplasmic part;cytoplasmic vesicle;early endosome;early endosome membrane;endocytic vesicle;endomembrane system;endosomal part;endosome;endosome membrane;extracellular membrane-bounded organelle;extracellular organelle;extracellular region part;extracellular vesicular exosome;immunological synapse;integral to membrane;intracellula…	Acetylation;Alternativesplicing;Coiledcoil;Completeproteome;Directproteinsequencing;Endosome;Membrane;Phosphoprotein;Referenceproteome;Transmembrane;Transmembranehelix	4	1	3	4	1	1	3	1	0	0	1	1	1	-3.399	-4.15404	-4.58114	-2.3942	-3.82213	-3.54379	0.228551	0.717219	0.791351	0.641017	0.50727	0.144348
P55290	CDH13	Cadherin-13	adherens junction organization;anatomical structure formation involved in morphogenesis;angiogenesis;biological adhesion;biological regulation;calcium-dependent cell-cell adhesion;cell adhesion;cell junction assembly;cell junction organization;cell migration;cell motility;cell projection assembly;cell projection organization;cell proliferation;cell-cell adhesion;cell-cell junction organization;ce…	adiponectin binding;binding;cadherin binding;calcium ion binding;cation binding;cell adhesion molecule binding;hormone binding;ion binding;lipoprotein particle binding;low-density lipoprotein particle binding;metal ion binding;protein binding;protein-lipid complex binding	adherens junction;anchored to membrane;anchoring junction;caveola;cell junction;cell part;cell projection;cell-substrate adherens junction;cell-substrate junction;cytoplasm;external side of plasma membrane;extracellular membrane-bounded organelle;extracellular organelle;extracellular region part;extracellular space;extracellular vesicular exosome;focal adhesion;intracellular part;intrinsic to mem…	3D-structure;Alternativesplicing;Calcium;Celladhesion;Cellmembrane;Cleavageonpairofbasicresidues;Completeproteome;Directproteinsequencing;Glycoprotein;GPI-anchor;Lipoprotein;Membrane;Metal-binding;Polymorphism;Referenceproteome;Repeat;Signal	22	7	15	6	1	3	3	3	1	3	5	4	6	0.733269	-0.500378	0.463858	1.69563	0.605423	0.610361	0.229644	0.717219	0.738222	0.638945	0.471683	0.144348
P62266	RPS23	40S ribosomal protein S23	biosynthetic process;catabolic process;cellular biosynthetic process;cellular catabolic process;cellular component disassembly;cellular component disassembly at cellular level;cellular component organization;cellular component organization at cellular level;cellular component organization or biogenesis;cellular component organization or biogenesis at cellular level;cellular macromolecular complex…	structural constituent of ribosome;structural molecule activity	cell part;cytoplasm;cytoplasmic part;cytosol;cytosolic small ribosomal subunit;intracellular non-membrane-bounded organelle;intracellular organelle;intracellular organelle part;intracellular part;macromolecular complex;membrane;non-membrane-bounded organelle;nuclear part;nucleolus;organelle;organelle part;ribonucleoprotein complex;ribosome;small ribosomal subunit	3D-structure;Acetylation;Completeproteome;Directproteinsequencing;Hydroxylation;Referenceproteome;Ribonucleoprotein;Ribosomalprotein	8	2	6	5	1	2	3	1	1	0	2	2	2	-0.839119	-0.289026	-3.90695	0.196335	-0.23387	-0.185972	0.230081	0.717219	1.60386	0.638119	1.02346	0.144348
Q13740	ALCAM	CD166 antigen	axon guidance;biological adhesion;biological regulation;cell adhesion;cellular process;cellular response to stimulus;chemotaxis;locomotion;motor axon guidance;regulation of biological process;regulation of cellular process;response to chemical stimulus;response to external stimulus;response to stimulus;signal transduction;taxis	binding;protein binding;receptor binding	adherens junction;anchoring junction;axon;cell body;cell junction;cell part;cell projection;cell-substrate adherens junction;cell-substrate junction;external side of plasma membrane;extracellular membrane-bounded organelle;extracellular organelle;extracellular region part;extracellular vesicular exosome;focal adhesion;integral to membrane;intrinsic to membrane;membrane part;membrane-bounded organ…	3D-structure;Alternativesplicing;Celladhesion;Completeproteome;Directproteinsequencing;Disulfidebond;Glycoprotein;Immunoglobulindomain;Membrane;Polymorphism;Referenceproteome;Repeat;Secreted;Signal;Transmembrane;Transmembranehelix	31	16	15	6	1	3	3	8	4	4	3	7	5	0.786184	-0.108858	-0.636553	0.909328	0.63316	0.375122	0.230716	0.717219	0.625612	0.636923	0.398467	0.144348
P47914	RPL29	60S ribosomal protein L29	biosynthetic process;catabolic process;cellular biosynthetic process;cellular catabolic process;cellular component disassembly;cellular component disassembly at cellular level;cellular component organization;cellular component organization at cellular level;cellular component organization or biogenesis;cellular component organization or biogenesis at cellular level;cellular macromolecular complex…	binding;carbohydrate binding;glycosaminoglycan binding;heparin binding;nucleic acid binding;pattern binding;polysaccharide binding;RNA binding;structural constituent of ribosome;structural molecule activity	cell part;cytoplasmic part;cytosol;cytosolic large ribosomal subunit;intracellular organelle part;intracellular part;large ribosomal subunit;macromolecular complex;membrane;organelle part;ribonucleoprotein complex	3D-structure;Acetylation;Completeproteome;Directproteinsequencing;Heparin-binding;Isopeptidebond;Methylation;Phosphoprotein;Referenceproteome;Repeat;Ribonucleoprotein;Ribosomalprotein;Ublconjugation	7	3	4	6	1	3	3	1	1	1	1	1	2	-2.33263	-3.45227	-2.37097	-1.69408	-2.53453	-2.06388	0.231127	0.717219	0.621122	0.636149	0.395126	0.144348
Q8N1N4	KRT78	Keratin, type II cytoskeletal 78		structural molecule activity	cell part;cytoskeletal part;extracellular membrane-bounded organelle;extracellular organelle;extracellular region part;extracellular space;extracellular vesicular exosome;intermediate filament;intracellular organelle part;intracellular part;keratin filament;macromolecular complex;membrane-bounded organelle;membrane-bounded vesicle;organelle;organelle part;protein complex;vesicle	Alternativesplicing;Coiledcoil;Completeproteome;Intermediatefilament;Keratin;Polymorphism;Referenceproteome	12	9	3	6	1	3	3	4	4	1	1	1	1	0.261337	1.00532	-2.01724	-1.12218	-1.52168	-2.12158	0.23353	0.719084	-1.33828	0.631658	0.845337	0.14322
P08195	SLC3A2	4F2 cell-surface antigen heavy chain	amine transport;amino acid import;amino acid transport;aromatic amino acid transport;biological regulation;blood coagulation;branched-chain aliphatic amino acid transport;calcium ion transport;carbohydrate metabolic process;carboxylic acid transport;cation transport;cell growth;cell migration;cell motility;cellular component movement;cellular process;coagulation;divalent inorganic cation transpor…	active transmembrane transporter activity;amine transmembrane transporter activity;amino acid transmembrane transporter activity;antiporter activity;binding;calcium ion transmembrane transporter activity;calcium:cation antiporter activity;calcium:sodium antiporter activity;carboxylic acid transmembrane transporter activity;catalytic activity;cation binding;cation transmembrane transporter activit…	apical plasma membrane;cell part;cell surface;cytoplasm;cytoplasmic membrane-bounded vesicle;cytoplasmic part;cytoplasmic vesicle;extracellular membrane-bounded organelle;extracellular organelle;extracellular region part;extracellular vesicular exosome;integral to membrane;intracellular membrane-bounded organelle;intracellular organelle;intracellular organelle part;intracellular part;intrinsic to…	3D-structure;Acetylation;Alternativesplicing;Amino-acidtransport;Cellmembrane;Completeproteome;Directproteinsequencing;Disulfidebond;Glycoprotein;Isopeptidebond;Membrane;Phosphoprotein;Referenceproteome;Signal-anchor;Transmembrane;Transmembranehelix;Transport;Ublconjugation	52	25	27	6	1	3	3	10	7	8	7	10	10	2.10665	1.73715	2.1034	2.5379	2.04235	2.17512	0.233806	0.719084	0.269395	0.631144	0.170027	0.14322
O00487	PSMD14	26S proteasome non-ATPase regulatory subunit 14	activation of immune response;activation of innate immune response;anaphase-promoting complex-dependent proteasomal ubiquitin-dependent protein catabolic process;antigen processing and presentation;antigen processing and presentation of exogenous antigen;antigen processing and presentation of exogenous peptide antigen;antigen processing and presentation of exogenous peptide antigen via MHC class …	binding;catalytic activity;cation binding;endopeptidase activator activity;endopeptidase regulator activity;enzyme activator activity;enzyme regulator activity;hydrolase activity;ion binding;metal ion binding;metallopeptidase activity;peptidase activator activity;peptidase activity;peptidase activity, acting on L-amino acid peptides;peptidase regulator activity;proteasome binding;protein binding;…	cell part;cytoplasmic part;cytosol;extracellular membrane-bounded organelle;extracellular organelle;extracellular region part;extracellular vesicular exosome;intracellular membrane-bounded organelle;intracellular organelle;intracellular organelle part;intracellular part;macromolecular complex;membrane-bounded organelle;membrane-bounded vesicle;nuclear part;nucleoplasm;nucleus;organelle;organelle …	Completeproteome;Directproteinsequencing;DNAdamage;DNArepair;Hydrolase;Metal-binding;Metalloprotease;Phosphoprotein;Protease;Proteasome;Referenceproteome;Ublconjugationpathway;Zinc	9	4	5	6	1	3	3	1	1	2	1	2	2	-1.74903	-1.72324	-1.29381	-2.86195	-1.92682	-1.63647	0.23711	0.719102	-0.553052	0.625051	0.345686	0.14321
P84095	RHOG	Rho-related GTP-binding protein RhoG	actin cytoskeleton organization;actin filament-based process;axon guidance;biological regulation;blood coagulation;cell activation;cell chemotaxis;cell migration;cell motility;cellular component movement;cellular component organization;cellular component organization at cellular level;cellular component organization or biogenesis;cellular component organization or biogenesis at cellular level;cel…	binding;catalytic activity;GTP binding;GTPase activity;guanyl nucleotide binding;guanyl ribonucleotide binding;hydrolase activity;hydrolase activity, acting on acid anhydrides;hydrolase activity, acting on acid anhydrides, in phosphorus-containing anhydrides;nucleoside-triphosphatase activity;nucleotide binding;purine nucleotide binding;purine ribonucleoside triphosphate binding;purine ribonucleo…	adherens junction;anchoring junction;cell junction;cell part;cell-substrate adherens junction;cell-substrate junction;cytoplasmic part;cytosol;endoplasmic reticulum membrane;endoplasmic reticulum part;extracellular membrane-bounded organelle;extracellular organelle;extracellular region part;extracellular vesicular exosome;focal adhesion;intracellular organelle part;intracellular part;membrane;mem…	ADP-ribosylation;Cellmembrane;Completeproteome;GTP-binding;Lipoprotein;Membrane;Methylation;Nucleotide-binding;Prenylation;Referenceproteome	18	6	12	5	1	2	3	4	2	0	4	3	5	-0.927179	-1.18444	-4.8776	0.118265	-0.995558	-0.635059	0.238131	0.719102	1.82562	0.623185	1.1377	0.14321
P06865	HEXA	Beta-hexosaminidase subunit alpha	amine metabolic process;aminoglycan catabolic process;aminoglycan metabolic process;carbohydrate catabolic process;carbohydrate metabolic process;catabolic process;cellular catabolic process;cellular lipid metabolic process;cellular metabolic process;cellular process;chondroitin sulfate catabolic process;chondroitin sulfate metabolic process;glycolipid metabolic process;glycosaminoglycan cataboli…	beta-N-acetylhexosaminidase activity;binding;catalytic activity;hexosaminidase activity;hydrolase activity;hydrolase activity, acting on glycosyl bonds;hydrolase activity, hydrolyzing O-glycosyl compounds;protein binding;protein dimerization activity;protein heterodimerization activity	cell part;cytoplasmic part;extracellular membrane-bounded organelle;extracellular organelle;extracellular region part;extracellular vesicular exosome;intracellular organelle lumen;intracellular organelle part;intracellular part;lysosomal lumen;membrane;membrane-bounded organelle;membrane-bounded vesicle;membrane-enclosed lumen;organelle;organelle lumen;organelle part;vacuolar lumen;vacuolar part;…	3D-structure;Alternativesplicing;Completeproteome;Directproteinsequencing;Diseasemutation;Disulfidebond;Gangliosidosis;Glycoprotein;Glycosidase;Hydrolase;Lysosome;Neurodegeneration;Polymorphism;Referenceproteome;Signal;Zymogen	5	1	4	4	1	1	3	1	0	0	1	2	1	-3.05493	-4.34153	-4.51783	-3.39694	-3.26976	-3.33162	0.239474	0.719102	0.638657	0.620741	0.39644	0.14321
Q9UBG0	MRC2	C-type mannose receptor 2	cell differentiation;cellular component organization;cellular component organization or biogenesis;cellular developmental process;cellular membrane organization;cellular process;collagen catabolic process;collagen metabolic process;developmental process;endocytosis;establishment of localization;macromolecule metabolic process;membrane invagination;membrane organization;metabolic process;multicell…	binding;carbohydrate binding;collagen binding;protein binding	adherens junction;anchoring junction;cell junction;cell part;cell-substrate adherens junction;cell-substrate junction;focal adhesion;integral to membrane;intrinsic to membrane;membrane;membrane part	Calcium;Completeproteome;Directproteinsequencing;Disulfidebond;Endocytosis;Glycoprotein;Isopeptidebond;Lectin;Membrane;Phosphoprotein;Polymorphism;Receptor;Referenceproteome;Repeat;Signal;Transmembrane;Transmembranehelix;Ublconjugation	15	6	9	4	1	1	3	6	0	0	1	4	4	-1.34874	-4.51461	-4.81191	-2.70714	-1.39217	-1.71783	0.240744	0.719102	1.61937	0.618445	1.00149	0.14321
P09543	CNP	2',3'-cyclic-nucleotide 3'-phosphodiesterase	adult behavior;adult locomotory behavior;aging;anatomical structure development;anatomical structure morphogenesis;axonogenesis;behavior;biological regulation;catabolic process;cell communication;cell differentiation;cell part morphogenesis;cell projection morphogenesis;cell projection organization;cell-cell signaling;cellular catabolic process;cellular component morphogenesis;cellular component …	2',3'-cyclic-nucleotide 3'-phosphodiesterase activity;binding;catalytic activity;cyclic nucleotide binding;cyclic-nucleotide phosphodiesterase activity;hydrolase activity;hydrolase activity, acting on ester bonds;nucleic acid binding;nucleotide binding;phosphoric diester hydrolase activity;phosphoric ester hydrolase activity;RNA binding	cell part;cell projection;cytoplasm;cytoplasmic membrane-bounded vesicle;cytoplasmic part;cytoplasmic vesicle;cytoskeletal part;extracellular membrane-bounded organelle;extracellular organelle;extracellular region part;extracellular space;extracellular vesicular exosome;intracellular membrane-bounded organelle;intracellular organelle;intracellular organelle part;intracellular part;macromolecular …	3D-structure;Alternativesplicing;Completeproteome;Directproteinsequencing;Hydrolase;Lipoprotein;Membrane;Methylation;Phosphoprotein;Polymorphism;Prenylation;Referenceproteome;RNA-binding	42	16	26	6	1	3	3	10	1	5	4	11	11	1.70342	0.0103207	0.298222	0.965641	1.89392	1.58808	0.240842	0.719102	0.81189	0.618269	0.501966	0.14321
O95197	RTN3	Reticulon-3	apoptosis;cell death;cellular component organization;cellular component organization at cellular level;cellular component organization or biogenesis;cellular component organization or biogenesis at cellular level;cellular process;death;endoplasmic reticulum organization;endoplasmic reticulum tubular network organization;establishment of localization;organelle organization;programmed cell death;tr…		cell part;cytoplasmic part;endoplasmic reticulum;endoplasmic reticulum membrane;endoplasmic reticulum part;extracellular membrane-bounded organelle;extracellular organelle;extracellular region part;extracellular space;extracellular vesicular exosome;Golgi apparatus part;Golgi membrane;integral to membrane;intracellular membrane-bounded organelle;intracellular organelle;intracellular organelle par…	Acetylation;Alternativesplicing;Apoptosis;Completeproteome;Endoplasmicreticulum;ER-Golgitransport;Golgiapparatus;Host-virusinteraction;Membrane;Phosphoprotein;Polymorphism;Referenceproteome;Stressresponse;Transmembrane;Transmembranehelix;Transport	5	2	3	5	1	2	3	1	0	1	1	1	1	-0.902237	-4.64896	-1.58361	-0.408497	-0.941929	-1.01342	0.244963	0.719102	1.59032	0.610899	0.971524	0.14321
O94905	ERLIN2	Erlin-2	catabolic process;cellular catabolic process;cellular macromolecule catabolic process;cellular macromolecule metabolic process;cellular metabolic process;cellular process;ER-associated protein catabolic process;macromolecule catabolic process;macromolecule metabolic process;metabolic process;modification-dependent macromolecule catabolic process;modification-dependent protein catabolic process;pr…		cell part;cytoplasm;cytoplasmic part;endoplasmic reticulum;endoplasmic reticulum membrane;endoplasmic reticulum part;extracellular membrane-bounded organelle;extracellular organelle;extracellular region part;extracellular vesicular exosome;integral to membrane;intracellular membrane-bounded organelle;intracellular organelle;intracellular organelle part;intracellular part;intrinsic to membrane;mac…	Alternativesplicing;Completeproteome;Directproteinsequencing;Endoplasmicreticulum;Glycoprotein;Hereditaryspasticparaplegia;Membrane;Neurodegeneration;Polymorphism;Referenceproteome;Signal-anchor;Transmembrane;Transmembranehelix	10	3	7	4	1	1	3	3	0	0	2	2	3	-1.37208	-4.25065	-4.94874	-1.4127	-2.37856	-2.16264	0.245879	0.719102	1.53919	0.609278	0.937794	0.14321
P42261	GRIA1	Glutamate receptor 1	behavior;biological regulation;cell communication;cell surface receptor linked signaling pathway;cell-cell signaling;cellular component organization;cellular component organization or biogenesis;cellular macromolecule metabolic process;cellular membrane organization;cellular metabolic process;cellular process;cellular response to stimulus;cognition;endocytosis;establishment of localization;glutam…	alpha-amino-3-hydroxy-5-methyl-4-isoxazole propionate selective glutamate receptor activity;binding;channel activity;excitatory extracellular ligand-gated ion channel activity;extracellular ligand-gated ion channel activity;extracellular-glutamate-gated ion channel activity;gated channel activity;glutamate receptor activity;ion channel activity;ion transmembrane transporter activity;ionotropic gl…	alpha-amino-3-hydroxy-5-methyl-4-isoxazolepropionic acid selective glutamate receptor complex;axon part;axonal spine;cell body;cell junction;cell part;cell projection;cell projection membrane;cell projection part;cell surface;clathrin-coated vesicle;coated vesicle;cytoplasmic membrane-bounded vesicle;cytoplasmic part;cytoplasmic vesicle;cytoplasmic vesicle membrane;cytoplasmic vesicle part;cytosk…	Alternativesplicing;Celljunction;Cellmembrane;Cellprojection;Completeproteome;Disulfidebond;Endoplasmicreticulum;Glycoprotein;Ionchannel;Iontransport;Ligand-gatedionchannel;Lipoprotein;Membrane;Palmitate;Phosphoprotein;Polymorphism;Postsynapticcellmembrane;Receptor;Referenceproteome;Signal;Synapse;Transmembrane;Transmembranehelix;Transport	4	1	3	4	1	1	3	0	1	0	1	1	1	-4.11268	2.5302	-4.43177	2.94301	0.379194	0.482237	0.247492	0.719102	3.2729	0.606438	1.98481	0.14321
O00151	PDLIM1	PDZ and LIM domain protein 1	biological regulation;regulation of biological process;regulation of biosynthetic process;regulation of cellular biosynthetic process;regulation of cellular macromolecule biosynthetic process;regulation of cellular metabolic process;regulation of cellular process;regulation of gene expression;regulation of macromolecule biosynthetic process;regulation of macromolecule metabolic process;regulation…	binding;cation binding;ion binding;metal ion binding;protein binding transcription factor activity;transcription coactivator activity;transcription cofactor activity;transcription factor binding transcription factor activity;transition metal ion binding;zinc ion binding	adherens junction;anchoring junction;cell junction;cell part;cell-substrate adherens junction;cell-substrate junction;cytoplasm;cytoskeleton;focal adhesion;intracellular non-membrane-bounded organelle;intracellular organelle;intracellular organelle part;intracellular part;macromolecular complex;non-membrane-bounded organelle;nuclear part;nucleoplasm part;organelle;organelle part;protein complex;t…	3D-structure;Acetylation;Completeproteome;Cytoplasm;Cytoskeleton;Directproteinsequencing;LIMdomain;Metal-binding;Phosphoprotein;Polymorphism;Referenceproteome;Zinc	11	4	7	5	1	2	3	2	0	2	2	2	3	-1.47133	-4.02675	-1.81894	-0.993683	-1.64245	-1.3626	0.249615	0.719102	1.1061	0.602729	0.666676	0.14321
Q13347	EIF3I	Eukaryotic translation initiation factor 3 subunit I	biological regulation;biosynthetic process;cellular biosynthetic process;cellular component assembly;cellular component assembly at cellular level;cellular component organization;cellular component organization at cellular level;cellular component organization or biogenesis;cellular component organization or biogenesis at cellular level;cellular macromolecular complex assembly;cellular macromolec…	binding;nucleic acid binding;RNA binding;translation factor activity, nucleic acid binding;translation initiation factor activity	cell part;cytoplasmic part;cytosol;eukaryotic 43S preinitiation complex;eukaryotic 48S preinitiation complex;eukaryotic translation initiation factor 3 complex;eukaryotic translation initiation factor 3 complex, eIF3m;extracellular membrane-bounded organelle;extracellular organelle;extracellular region part;extracellular vesicular exosome;intracellular part;macromolecular complex;membrane-bounded…	Acetylation;Completeproteome;Cytoplasm;Directproteinsequencing;Initiationfactor;Isopeptidebond;Phosphoprotein;Proteinbiosynthesis;Referenceproteome;Repeat;Ublconjugation;WDrepeat	10	5	5	5	1	2	3	3	0	2	1	2	2	-2.02717	-3.43435	-1.89817	-3.24787	-3.63666	-2.71876	0.252138	0.719102	-0.747864	0.598362	0.447494	0.14321
P61769	B2M	Beta-2-microglobulin;Beta-2-microglobulin form pI 5.3	anatomical structure homeostasis;antigen processing and presentation;antigen processing and presentation of exogenous antigen;antigen processing and presentation of exogenous peptide antigen;antigen processing and presentation of exogenous peptide antigen via MHC class I;antigen processing and presentation of exogenous peptide antigen via MHC class I, TAP-dependent;antigen processing and presenta…	binding;identical protein binding;protein binding	adherens junction;anchoring junction;cell junction;cell part;cell-substrate adherens junction;cell-substrate junction;coated vesicle membrane;cytoplasm;cytoplasmic part;cytoplasmic vesicle membrane;cytoplasmic vesicle part;early endosome lumen;early endosome membrane;endocytic vesicle membrane;endoplasmic reticulum lumen;endoplasmic reticulum part;endosomal part;endosome lumen;endosome membrane;E…	3D-structure;Amyloid;Amyloidosis;Completeproteome;Directproteinsequencing;Diseasemutation;Disulfidebond;Glycation;Glycoprotein;Immunity;Immunoglobulindomain;MHCI;Pyrrolidonecarboxylicacid;Referenceproteome;Secreted;Signal	12	5	7	6	1	3	3	3	1	1	2	2	3	0.953194	-0.0782833	0.567135	2.21683	0.996363	0.557167	0.252233	0.719102	0.776105	0.598198	0.464265	0.14321
Q86VP6	CAND1	Cullin-associated NEDD8-dissociated protein 1	biological regulation;cell differentiation;cellular component assembly;cellular component assembly at cellular level;cellular component organization;cellular component organization at cellular level;cellular component organization or biogenesis;cellular component organization or biogenesis at cellular level;cellular developmental process;cellular macromolecular complex assembly;cellular macromole…		cell part;cullin-RING ubiquitin ligase complex;cytoplasm;extracellular membrane-bounded organelle;extracellular organelle;extracellular region part;extracellular vesicular exosome;intracellular membrane-bounded organelle;intracellular organelle;intracellular organelle part;intracellular part;macromolecular complex;membrane;membrane-bounded organelle;membrane-bounded vesicle;nuclear part;nucleopla…	3D-structure;Acetylation;Alternativesplicing;Completeproteome;Cytoplasm;Directproteinsequencing;Nucleus;Phosphoprotein;Polymorphism;Referenceproteome;Repeat;Ublconjugationpathway	14	4	10	5	1	2	3	3	0	1	1	4	5	-1.50731	-3.72207	-2.55825	-2.58621	-0.603359	-1.0907	0.252285	0.719102	1.16912	0.598108	0.699262	0.14321
Q9BT78	COPS4	COP9 signalosome complex subunit 4	cellular macromolecule metabolic process;cellular metabolic process;cellular process;cellular protein metabolic process;cullin deneddylation;macromolecule metabolic process;macromolecule modification;metabolic process;primary metabolic process;protein deneddylation;protein metabolic process;protein modification by small protein conjugation or removal;protein modification by small protein removal;…		cell junction;cell part;clathrin-coated vesicle;coated vesicle;cytoplasmic membrane-bounded vesicle;cytoplasmic part;cytoplasmic vesicle;extracellular membrane-bounded organelle;extracellular organelle;extracellular region part;extracellular vesicular exosome;intracellular membrane-bounded organelle;intracellular organelle;intracellular organelle part;intracellular part;macromolecular complex;mem…	3D-structure;Acetylation;Alternativesplicing;Celljunction;Completeproteome;Cytoplasm;Cytoplasmicvesicle;Directproteinsequencing;Nucleus;Referenceproteome;Signalosome;Synapse	4	0	4	3	1	0	3	0	0	0	1	1	2	-4.07904	-5.30442	-3.43331	-1.45246	-3.02916	-4.33798	0.252958	0.719102	1.33239	0.596951	0.795372	0.14321
Q8IYD1	GSPT2	Eukaryotic peptide chain release factor GTP-binding subunit ERF3B	biosynthetic process;catabolic process;cell cycle;cellular biosynthetic process;cellular catabolic process;cellular component disassembly;cellular component disassembly at cellular level;cellular component organization;cellular component organization at cellular level;cellular component organization or biogenesis;cellular component organization or biogenesis at cellular level;cellular macromolecu…	binding;catalytic activity;GTP binding;GTPase activity;guanyl nucleotide binding;guanyl ribonucleotide binding;hydrolase activity;hydrolase activity, acting on acid anhydrides;hydrolase activity, acting on acid anhydrides, in phosphorus-containing anhydrides;nucleoside-triphosphatase activity;nucleotide binding;purine nucleotide binding;purine ribonucleoside triphosphate binding;purine ribonucleo…	cell part;cytoplasmic part;cytosol;intracellular part	3D-structure;Cellcycle;Completeproteome;Cytoplasm;GTP-binding;Nonsense-mediatedmRNAdecay;Nucleotide-binding;Polymorphism;Proteinbiosynthesis;Referenceproteome	11	4	7	5	1	2	3	2	0	2	1	3	3	-2.61073	-3.7461	-2.06987	-2.01778	-2.23228	-2.18479	0.253472	0.719102	0.663949	0.59607	0.39576	0.14321
P60660	MYL6	Myosin light polypeptide 6	actin filament-based movement;actin filament-based process;actin-mediated cell contraction;actin-myosin filament sliding;anatomical structure development;axon guidance;biological regulation;cell surface receptor linked signaling pathway;cellular component movement;cellular process;cellular response to stimulus;chemotaxis;developmental process;enzyme linked receptor protein signaling pathway;ephri…	actin-dependent ATPase activity;ATPase activity;ATPase activity, coupled;binding;calcium ion binding;catalytic activity;cation binding;hydrolase activity;hydrolase activity, acting on acid anhydrides;hydrolase activity, acting on acid anhydrides, in phosphorus-containing anhydrides;ion binding;metal ion binding;motor activity;nucleoside-triphosphatase activity;pyrophosphatase activity;structural …	brush border;cell part;cell projection;cytoplasmic part;cytoskeletal part;cytosol;extracellular membrane-bounded organelle;extracellular organelle;extracellular region part;extracellular vesicular exosome;intracellular organelle part;intracellular part;macromolecular complex;membrane;membrane-bounded organelle;membrane-bounded vesicle;myosin complex;organelle;organelle part;protein complex;unconv…	Acetylation;Alternativesplicing;Completeproteome;Directproteinsequencing;Motorprotein;Muscleprotein;Myosin;Phosphoprotein;Polymorphism;Referenceproteome;Repeat	40	20	20	6	1	3	3	9	5	6	5	8	7	3.64833	3.54919	3.25537	3.54272	2.90191	3.12113	0.25365	0.719102	-0.295712	0.595764	0.176175	0.14321
Q96M86	DNHD1	Dynein heavy chain domain-containing protein 1	cellular component movement;cellular process;microtubule-based movement;microtubule-based process	catalytic activity;hydrolase activity;hydrolase activity, acting on acid anhydrides;hydrolase activity, acting on acid anhydrides, in phosphorus-containing anhydrides;microtubule motor activity;motor activity;nucleoside-triphosphatase activity;pyrophosphatase activity	cell part;cytoskeletal part;dynein complex;extracellular membrane-bounded organelle;extracellular organelle;extracellular region part;extracellular vesicular exosome;intracellular organelle part;intracellular part;macromolecular complex;membrane-bounded organelle;membrane-bounded vesicle;microtubule associated complex;organelle;organelle part;protein complex;vesicle	Alternativesplicing;Coiledcoil;Completeproteome;Polymorphism;Referenceproteome	5	3	2	5	1	3	2	1	1	1	0	1	1	0.593618	1.82051	1.12112	-3.69171	0.111628	1.10732	0.254033	0.719102	-2.00267	0.59511	1.19181	0.14321
Q07065	CKAP4	Cytoskeleton-associated protein 4			cell part;cytoplasmic part;cytoskeleton;endoplasmic reticulum;endoplasmic reticulum membrane;endoplasmic reticulum part;extracellular membrane-bounded organelle;extracellular organelle;extracellular region part;extracellular vesicular exosome;integral to membrane;intracellular membrane-bounded organelle;intracellular non-membrane-bounded organelle;intracellular organelle;intracellular organelle p…	Acetylation;Cellmembrane;Coiledcoil;Completeproteome;Cytoplasm;Cytoskeleton;Directproteinsequencing;Endoplasmicreticulum;Lipoprotein;Membrane;Palmitate;Phosphoprotein;Polymorphism;Referenceproteome;Signal-anchor;Transmembrane;Transmembranehelix	48	25	23	6	1	3	3	8	7	10	6	9	8	1.69212	1.73187	2.14607	1.95207	1.34107	1.16252	0.254805	0.719102	-0.371467	0.593791	0.220574	0.14321
P09211	GSTP1	Glutathione S-transferase P	amine metabolic process;anatomical structure development;biological regulation;carboxylic acid metabolic process;cell proliferation;cellular amine metabolic process;cellular amino acid metabolic process;cellular ketone metabolic process;cellular metabolic process;cellular modified amino acid metabolic process;cellular nitrogen compound metabolic process;cellular process;cellular response to bioti…	binding;catalytic activity;dinitrosyl-iron complex binding;enzyme binding;enzyme regulator activity;glutathione transferase activity;JUN kinase binding;kinase binding;kinase regulator activity;nitric oxide binding;protein binding;protein kinase binding;S-nitrosoglutathione binding;transferase activity;transferase activity, transferring alkyl or aryl (other than methyl) groups	cell part;cytoplasm;cytoplasmic part;cytosol;extracellular membrane-bounded organelle;extracellular organelle;extracellular region part;extracellular space;extracellular vesicular exosome;intracellular;intracellular membrane-bounded organelle;intracellular organelle;intracellular part;macromolecular complex;membrane;membrane-bounded organelle;membrane-bounded vesicle;mitochondrion;nucleus;organel…	3D-structure;Acetylation;Completeproteome;Cytoplasm;Directproteinsequencing;Mitochondrion;Nucleus;Phosphoprotein;Polymorphism;Referenceproteome;Transferase	28	10	18	6	1	3	3	5	2	3	3	7	8	1.15829	-0.271765	0.974218	0.619888	1.90267	1.73361	0.256071	0.719102	0.798477	0.59164	0.472411	0.14321
P12109	COL6A1	Collagen alpha-1(VI) chain	axon guidance;biological adhesion;cell adhesion;cell differentiation;cellular component assembly;cellular component disassembly;cellular component disassembly at cellular level;cellular component organization;cellular component organization at cellular level;cellular component organization or biogenesis;cellular component organization or biogenesis at cellular level;cellular developmental process…	binding;growth factor binding;platelet-derived growth factor binding;protein binding	anchoring collagen;cell part;collagen;collagen type VI;cytoplasmic part;endoplasmic reticulum lumen;endoplasmic reticulum part;extracellular matrix;extracellular matrix part;extracellular membrane-bounded organelle;extracellular organelle;extracellular region;extracellular region part;extracellular vesicular exosome;intracellular organelle lumen;intracellular organelle part;intracellular part;lys…	Celladhesion;Collagen;Completeproteome;Directproteinsequencing;Diseasemutation;Extracellularmatrix;Glycoprotein;Hydroxylation;Polymorphism;Referenceproteome;Repeat;Secreted;Signal	42	12	30	6	1	3	3	3	3	6	6	12	12	-2.64909	1.43924	2.03183	2.50947	1.96852	2.18644	0.258534	0.719102	1.94748	0.587483	1.14411	0.14321
P01111	NRAS	GTPase NRas	actin cytoskeleton organization;actin filament-based process;activation of immune response;activation of innate immune response;activation of MAPKK activity;activation of protein kinase activity;anatomical structure morphogenesis;associative learning;axon guidance;behavior;biological regulation;blood coagulation;branching morphogenesis of a tube;cell differentiation;cell migration;cell motility;c…	binding;GTP binding;guanyl nucleotide binding;guanyl ribonucleotide binding;nucleotide binding;protein binding;protein complex binding;purine nucleotide binding;purine ribonucleoside triphosphate binding;purine ribonucleotide binding;ribonucleotide binding	cell part;cytoplasmic part;extracellular membrane-bounded organelle;extracellular organelle;extracellular region part;extracellular vesicular exosome;Golgi apparatus;Golgi apparatus part;Golgi membrane;intracellular membrane-bounded organelle;intracellular organelle;intracellular organelle part;intracellular part;membrane;membrane-bounded organelle;membrane-bounded vesicle;organelle;organelle mem…	3D-structure;Acetylation;Cellmembrane;Completeproteome;Diseasemutation;Golgiapparatus;GTP-binding;Lipoprotein;Membrane;Methylation;Nucleotide-binding;Palmitate;Prenylation;Proto-oncogene;Referenceproteome	16	8	8	6	1	3	3	3	2	3	2	4	2	-0.206553	-0.360434	0.423943	0.177271	0.881939	0.140285	0.258809	0.719102	0.447513	0.587021	0.2627	0.14321
O75762	TRPA1	Transient receptor potential cation channel subfamily A member 1	calcium ion transmembrane transport;calcium ion transport;cation transport;cellular process;detection of abiotic stimulus;detection of chemical stimulus;detection of chemical stimulus involved in sensory perception;detection of chemical stimulus involved in sensory perception of pain;detection of external stimulus;detection of mechanical stimulus;detection of mechanical stimulus involved in senso…	calcium channel activity;cation channel activity;cation transmembrane transporter activity;channel activity;ion channel activity;ion transmembrane transporter activity;passive transmembrane transporter activity;substrate-specific channel activity;substrate-specific transmembrane transporter activity;substrate-specific transporter activity;transmembrane transporter activity;transporter activity	cell part;integral to membrane;integral to plasma membrane;intracellular non-membrane-bounded organelle;intracellular organelle;intracellular part;intrinsic to membrane;intrinsic to plasma membrane;membrane;membrane part;non-membrane-bounded organelle;organelle;plasma membrane;plasma membrane part;stereocilium bundle	ANKrepeat;Completeproteome;Diseasemutation;Disulfidebond;Glycoprotein;Ionchannel;Iontransport;Membrane;Polymorphism;Referenceproteome;Repeat;Sensorytransduction;Transmembrane;Transmembranehelix;Transport	27	10	17	6	1	3	3	7	2	1	4	4	9	0.14093	-0.208563	-1.30861	0.444143	-0.332834	0.548952	0.260036	0.719102	0.678836	0.584966	0.397096	0.14321
P31150	GDI1	Rab GDP dissociation inhibitor alpha	biological regulation;cellular process;cellular response to stimulus;establishment of localization;establishment of protein localization;intracellular signal transduction;negative regulation of axonogenesis;negative regulation of biological process;negative regulation of cell development;negative regulation of cell differentiation;negative regulation of cell projection organization;negative regul…	enzyme activator activity;enzyme regulator activity;GDP-dissociation inhibitor activity;GTPase activator activity;GTPase regulator activity;nucleoside-triphosphatase regulator activity;Rab GDP-dissociation inhibitor activity;small GTPase regulator activity	cell part;cell projection;cytoplasm;cytoplasmic part;cytosol;Golgi apparatus;intracellular membrane-bounded organelle;intracellular organelle;intracellular part;macromolecular complex;membrane-bounded organelle;midbody;neuron projection;organelle;protein complex	Acetylation;Completeproteome;Cytoplasm;Directproteinsequencing;Diseasemutation;Golgiapparatus;GTPaseactivation;Mentalretardation;Referenceproteome	20	4	16	5	1	2	3	2	2	0	1	7	8	-0.208191	-0.342287	-3.63335	-0.414114	0.402445	0.340693	0.261091	0.719102	1.50428	0.583209	0.877311	0.14321
P62879	GNB2	Guanine nucleotide-binding protein G(I)/G(S)/G(T) subunit beta-2	biological regulation;cell communication;cell surface receptor linked signaling pathway;cell-cell signaling;cellular metabolic process;cellular process;cellular response to chemical stimulus;cellular response to endogenous stimulus;cellular response to glucagon stimulus;cellular response to hormone stimulus;cellular response to organic substance;cellular response to peptide hormone stimulus;cellu…	binding;calcium channel regulator activity;catalytic activity;channel regulator activity;enzyme binding;GTPase activity;GTPase binding;hydrolase activity;hydrolase activity, acting on acid anhydrides;hydrolase activity, acting on acid anhydrides, in phosphorus-containing anhydrides;molecular transducer activity;nucleoside-triphosphatase activity;protein binding;protein complex binding;pyrophospha…	adherens junction;anchoring junction;cell body;cell junction;cell part;cell-substrate adherens junction;cell-substrate junction;cytoplasmic part;extracellular membrane-bounded organelle;extracellular organelle;extracellular region part;extracellular space;extracellular vesicular exosome;focal adhesion;intracellular organelle part;intracellular part;lysosomal membrane;macromolecular complex;membra…	Acetylation;Alternativesplicing;Completeproteome;Cytoplasm;Directproteinsequencing;Phosphoprotein;Referenceproteome;Repeat;Transducer;WDrepeat	13	7	6	6	1	3	3	4	1	2	2	2	2	0.587074	-1.72318	0.615559	1.05177	0.660732	0.827114	0.262657	0.719102	1.02006	0.580611	0.592256	0.14321
P47756	CAPZB	F-actin-capping protein subunit beta	actin cytoskeleton organization;actin filament capping;actin filament-based process;barbed-end actin filament capping;biological regulation;blood coagulation;cellular component movement;cellular component organization;cellular component organization at cellular level;cellular component organization or biogenesis;cellular component organization or biogenesis at cellular level;cellular process;coag…	actin binding;actin filament binding;binding;cytoskeletal protein binding;protein binding	actin cytoskeleton;actin filament;cell part;contractile fiber part;cytoplasmic part;cytoskeletal part;cytoskeleton;cytosol;extracellular membrane-bounded organelle;extracellular organelle;extracellular region part;extracellular vesicular exosome;F-actin capping protein complex;intracellular non-membrane-bounded organelle;intracellular organelle;intracellular organelle part;intracellular part;macr…	Acetylation;Actin-binding;Actincapping;Alternativesplicing;Completeproteome;Cytoplasm;Cytoskeleton;Directproteinsequencing;Referenceproteome	22	11	11	6	1	3	3	6	1	4	2	6	3	0.533674	-1.889	0.37789	0.986761	0.882725	0.317707	0.262738	0.719102	1.05488	0.580477	0.612332	0.14321
P08648	ITGA5	Integrin alpha-5;Integrin alpha-5 heavy chain;Integrin alpha-5 light chain	anatomical structure formation involved in morphogenesis;angiogenesis;axon guidance;behavior;biological adhesion;biological regulation;blood coagulation;cell adhesion;cell adhesion mediated by integrin;cell differentiation;cell junction assembly;cell junction organization;cell migration;cell motility;cell surface receptor linked signaling pathway;cell-cell adhesion;cell-cell adhesion mediated by …	binding;cation binding;cytokine receptor binding;growth factor receptor binding;ion binding;metal ion binding;platelet-derived growth factor receptor binding;protein binding;receptor binding;vascular endothelial growth factor receptor 2 binding;vascular endothelial growth factor receptor binding	adherens junction;alphav-beta3 integrin-vitronectin complex;anchoring junction;cell junction;cell part;cell projection;cell surface;cell-substrate adherens junction;cell-substrate junction;cytoplasm;external side of plasma membrane;focal adhesion;integrin complex;intracellular part;macromolecular complex;membrane;membrane part;plasma membrane;plasma membrane part;protein complex;receptor complex;…	3D-structure;Calcium;Celladhesion;Cleavageonpairofbasicresidues;Completeproteome;Directproteinsequencing;Disulfidebond;Glycoprotein;Host-virusinteraction;Integrin;Membrane;Metal-binding;Phosphoprotein;Polymorphism;Receptor;Referenceproteome;Repeat;Signal;Transmembrane;Transmembranehelix	35	13	22	6	1	3	3	7	1	5	3	7	12	1.05372	-0.221439	1.32068	1.03693	1.3832	1.7588	0.263454	0.719102	0.675323	0.579295	0.391211	0.14321
P14923	JUP	Junction plakoglobin	adherens junction assembly;adherens junction organization;anatomical structure development;biological adhesion;biological regulation;cell adhesion;cell junction assembly;cell junction organization;cell migration;cell motility;cell surface receptor linked signaling pathway;cell-cell adhesion;cell-cell junction assembly;cell-cell junction organization;cellular component assembly;cellular component …	alpha-catenin binding;binding;cadherin binding;cell adhesion molecule binding;enzyme binding;identical protein binding;molecular transducer activity;phosphatase binding;protein binding;protein binding transcription factor activity;protein dimerization activity;protein homodimerization activity;protein phosphatase binding;signal transducer activity;structural constituent of cell wall;structural mo…	actin cytoskeleton;adherens junction;anchoring junction;apicolateral plasma membrane;catenin complex;catenin-TCF7L2 complex;cell junction;cell part;cell-cell adherens junction;cell-cell contact zone;cell-cell junction;cell-substrate adherens junction;cell-substrate junction;contractile fiber part;cytoplasm;cytoplasmic part;cytoskeletal part;cytoskeleton;cytosol;cytosolic part;desmosome;extracellu…	3D-structure;Acetylation;Cardiomyopathy;Celladhesion;Celljunction;Completeproteome;Cytoplasm;Cytoskeleton;Directproteinsequencing;Diseasemutation;Glycoprotein;Membrane;Palmoplantarkeratoderma;Phosphoprotein;Polymorphism;Referenceproteome;Repeat	27	16	11	6	1	3	3	10	3	3	2	3	6	1.75661	0.797525	-0.355377	0.0319424	-0.0185928	-0.208899	0.264106	0.719102	-0.798101	0.578221	0.461479	0.14321
P21964	COMT	Catechol O-methyltransferase	alcohol catabolic process;alcohol metabolic process;amine catabolic process;amine metabolic process;behavior;benzene-containing compound metabolic process;biological regulation;biosynthetic process;catabolic process;catecholamine catabolic process;catecholamine metabolic process;catechol-containing compound catabolic process;catechol-containing compound metabolic process;cell communication;cell-c…	binding;catalytic activity;catechol O-methyltransferase activity;cation binding;ion binding;magnesium ion binding;metal ion binding;methyltransferase activity;O-methyltransferase activity;S-adenosylmethionine-dependent methyltransferase activity;transferase activity;transferase activity, transferring one-carbon groups	axon;cell body;cell part;cell projection;cell projection part;cytoplasmic part;cytosol;dendritic spine;extracellular membrane-bounded organelle;extracellular organelle;extracellular region part;extracellular vesicular exosome;integral to membrane;intracellular membrane-bounded organelle;intracellular organelle;intracellular part;intrinsic to membrane;membrane;membrane part;membrane-bounded organe…	3D-structure;Alternativeinitiation;Catecholaminemetabolism;Cellmembrane;Completeproteome;Cytoplasm;Directproteinsequencing;Magnesium;Membrane;Metal-binding;Methyltransferase;Neurotransmitterdegradation;Polymorphism;Referenceproteome;S-adenosyl-L-methionine;Signal-anchor;Transferase;Transmembrane;Transmembranehelix	15	7	8	5	1	3	2	3	2	2	0	2	6	-1.34691	-0.728792	-0.797958	-4.16802	-1.94872	-0.724777	0.267065	0.719102	-1.32262	0.573382	0.758367	0.14321
Q14204	DYNC1H1	Cytoplasmic dynein 1 heavy chain 1	antigen processing and presentation;antigen processing and presentation of exogenous antigen;antigen processing and presentation of exogenous peptide antigen;antigen processing and presentation of exogenous peptide antigen via MHC class II;antigen processing and presentation of peptide antigen;antigen processing and presentation of peptide antigen via MHC class II;antigen processing and presentat…	adenyl nucleotide binding;adenyl ribonucleotide binding;ATP binding;ATPase activity;binding;catalytic activity;hydrolase activity;hydrolase activity, acting on acid anhydrides;hydrolase activity, acting on acid anhydrides, in phosphorus-containing anhydrides;microtubule motor activity;motor activity;nucleoside-triphosphatase activity;nucleotide binding;purine nucleotide binding;purine ribonucleos…	cell part;cell projection;centrosome;cytoplasmic dynein complex;cytoplasmic part;cytoskeletal part;cytosol;dynein complex;extracellular membrane-bounded organelle;extracellular organelle;extracellular region part;extracellular vesicular exosome;filopodium;intracellular non-membrane-bounded organelle;intracellular organelle;intracellular organelle part;intracellular part;macromolecular complex;mem…	3D-structure;Acetylation;ATP-binding;Charcot-Marie-Toothdisease;Coiledcoil;Completeproteome;Cytoplasm;Cytoskeleton;Diseasemutation;Dynein;Mentalretardation;Microtubule;Motorprotein;Neurodegeneration;Neuropathy;Nucleotide-binding;Phosphoprotein;Polymorphism;Referenceproteome;Repeat;Transport	176	66	110	6	1	3	3	34	13	19	16	53	41	2.83009	1.71481	1.81239	2.12479	3.82017	2.76313	0.26799	0.719102	0.783602	0.571882	0.448128	0.14321
Q9H4A4	RNPEP	Aminopeptidase B	alkene biosynthetic process;biosynthetic process;carboxylic acid biosynthetic process;carboxylic acid metabolic process;cellular alkene metabolic process;cellular biosynthetic process;cellular ketone metabolic process;cellular lipid metabolic process;cellular metabolic process;cellular process;fatty acid biosynthetic process;fatty acid metabolic process;icosanoid biosynthetic process;icosanoid me…	aminopeptidase activity;binding;catalytic activity;cation binding;epoxide hydrolase activity;ether hydrolase activity;exopeptidase activity;hydrolase activity;hydrolase activity, acting on ether bonds;ion binding;metal ion binding;metalloexopeptidase activity;metallopeptidase activity;peptidase activity;peptidase activity, acting on L-amino acid peptides;transition metal ion binding;zinc ion bind…	cell part;extracellular membrane-bounded organelle;extracellular organelle;extracellular region;extracellular region part;extracellular space;extracellular vesicular exosome;membrane;membrane-bounded organelle;membrane-bounded vesicle;organelle;plasma membrane;vesicle	Acetylation;Aminopeptidase;Completeproteome;Hydrolase;Metal-binding;Metalloprotease;Phosphoprotein;Polymorphism;Protease;Referenceproteome;Secreted;Zinc	7	3	4	5	1	2	3	2	0	1	1	2	1	-1.99516	-4.8935	-3.32269	-1.48812	-2.15125	-2.9528	0.268058	0.719102	1.20639	0.571771	0.689782	0.14321
P23634	ATP2B4	Plasma membrane calcium-transporting ATPase 4	biological regulation;blood coagulation;calcium ion homeostasis;calcium ion transmembrane transport;calcium ion transport;cation homeostasis;cation transport;cellular calcium ion homeostasis;cellular cation homeostasis;cellular chemical homeostasis;cellular divalent inorganic cation homeostasis;cellular homeostasis;cellular ion homeostasis;cellular metal ion homeostasis;cellular process;cellular …	active transmembrane transporter activity;adenyl nucleotide binding;adenyl ribonucleotide binding;ATP binding;ATPase activity;ATPase activity, coupled;ATPase activity, coupled to movement of substances;ATPase activity, coupled to transmembrane movement of ions;ATPase activity, coupled to transmembrane movement of ions, phosphorylative mechanism;ATPase activity, coupled to transmembrane movement o…	caveola;cell part;contractile fiber part;cytoplasmic part;integral to membrane;integral to plasma membrane;intracellular part;intrinsic to membrane;intrinsic to plasma membrane;macromolecular complex;membrane;membrane part;membrane raft;organelle part;plasma membrane;plasma membrane part;protein complex;T-tubule;Z disc	3D-structure;Alternativesplicing;ATP-binding;Calcium;Calciumtransport;Calmodulin-binding;Cellmembrane;Completeproteome;Directproteinsequencing;Hydrolase;Iontransport;Magnesium;Membrane;Metal-binding;Nucleotide-binding;Phosphoprotein;Referenceproteome;Transmembrane;Transmembranehelix;Transport	93	36	57	6	1	3	3	18	6	12	11	25	21	2.72517	2.01041	2.83093	3.34441	2.89185	2.61571	0.268761	0.719102	0.428485	0.570634	0.244508	0.14321
Q04941	PLP2	Proteolipid protein 2	biological regulation;cell surface receptor linked signaling pathway;cellular process;cellular response to chemical stimulus;cellular response to cytokine stimulus;cellular response to organic substance;cellular response to stimulus;chemotaxis;cytokine-mediated signaling pathway;establishment of localization;ion transmembrane transport;ion transport;locomotion;regulation of biological process;reg…	binding;chemokine binding;cytokine binding;ion transmembrane transporter activity;protein binding;substrate-specific transmembrane transporter activity;substrate-specific transporter activity;transmembrane transporter activity;transporter activity	cell part;cytoplasmic part;endoplasmic reticulum;endoplasmic reticulum membrane;endoplasmic reticulum part;extracellular membrane-bounded organelle;extracellular organelle;extracellular region part;extracellular vesicular exosome;integral to membrane;intracellular membrane-bounded organelle;intracellular organelle;intracellular organelle part;intracellular part;intrinsic to membrane;membrane;memb…	Alternativesplicing;Completeproteome;Glycoprotein;Membrane;Polymorphism;Referenceproteome;Transmembrane;Transmembranehelix	6	3	3	6	1	3	3	1	1	1	1	1	1	-0.939993	-1.19749	-0.38233	-4.64934	-1.18469	-1.20311	0.26984	0.719102	-1.50578	0.568894	0.856626	0.14321
Q14203	DCTN1	Dynactin subunit 1	anatomical structure development;antigen processing and presentation;antigen processing and presentation of exogenous antigen;antigen processing and presentation of exogenous peptide antigen;antigen processing and presentation of exogenous peptide antigen via MHC class II;antigen processing and presentation of peptide antigen;antigen processing and presentation of peptide antigen via MHC class II…	catalytic activity;hydrolase activity;hydrolase activity, acting on acid anhydrides;hydrolase activity, acting on acid anhydrides, in phosphorus-containing anhydrides;motor activity;nucleoside-triphosphatase activity;pyrophosphatase activity	cell leading edge;cell part;centrosome;chromosomal part;cytoplasm;cytoplasmic part;cytoskeletal part;cytosol;dynactin complex;dynein complex;intracellular non-membrane-bounded organelle;intracellular organelle;intracellular organelle part;intracellular part;kinetochore;macromolecular complex;membrane;microtubule;microtubule associated complex;microtubule organizing center;non-membrane-bounded org…	3D-structure;Alternativesplicing;Amyotrophiclateralsclerosis;Coiledcoil;Completeproteome;Cytoplasm;Cytoskeleton;Dynein;Microtubule;Neurodegeneration;Parkinsonism;Phosphoprotein;Polymorphism;Referenceproteome;Transport;Ublconjugation	11	4	7	5	1	2	3	3	1	0	2	2	3	-1.12468	-2.62899	-3.64102	-0.906792	-1.6328	-1.85055	0.27093	0.719102	1.00151	0.567143	0.568001	0.14321
P02461	COL3A1	Collagen alpha-1(III) chain	aging;anatomical structure development;anatomical structure morphogenesis;aorta smooth muscle tissue morphogenesis;axon guidance;biological adhesion;biological regulation;cell activation;cell adhesion;cell surface receptor linked signaling pathway;cell-matrix adhesion;cell-substrate adhesion;cellular component disassembly;cellular component disassembly at cellular level;cellular component organiz…	binding;cation binding;extracellular matrix structural constituent;growth factor binding;integrin binding;ion binding;metal ion binding;platelet-derived growth factor binding;protein binding;protein complex binding;receptor binding;structural molecule activity	cell part;collagen;collagen type III;cytoplasmic part;endoplasmic reticulum lumen;endoplasmic reticulum part;extracellular matrix;extracellular matrix part;extracellular region;extracellular region part;extracellular space;fibrillar collagen;intracellular organelle lumen;intracellular organelle part;intracellular part;membrane-enclosed lumen;organelle lumen;organelle part	3D-structure;Alternativesplicing;Aorticaneurysm;Calcium;Collagen;Completeproteome;Directproteinsequencing;Diseasemutation;Disulfidebond;Ehlers-Danlossyndrome;Extracellularmatrix;Glycoprotein;Hydroxylation;Metal-binding;Polymorphism;Referenceproteome;Repeat;Secreted;Signal	25	10	15	6	1	3	3	6	1	3	3	6	6	-0.400665	-2.94734	-0.686728	-0.292871	-0.374773	-0.281549	0.270987	0.719102	1.02851	0.567051	0.583219	0.14321
O60716	CTNND1	Catenin delta-1	adherens junction organization;anatomical structure development;biological adhesion;biological regulation;biosynthetic process;brain development;cell adhesion;cell junction assembly;cell junction organization;cell surface receptor linked signaling pathway;cell-cell adhesion;cell-cell junction organization;cellular biosynthetic process;cellular component assembly;cellular component assembly at cel…	binding;cadherin binding;cell adhesion molecule binding;protein binding;receptor binding	adherens junction;anchoring junction;cell junction;cell part;cell projection;cell projection part;cell-cell adherens junction;cell-cell junction;cytoplasm;cytoplasmic part;cytosol;dendritic spine;extracellular membrane-bounded organelle;extracellular organelle;extracellular region part;extracellular vesicular exosome;growth cone;intracellular membrane-bounded organelle;intracellular organelle;int…	3D-structure;Acetylation;Alternativeinitiation;Alternativesplicing;Celladhesion;Cellmembrane;Coiledcoil;Completeproteome;Cytoplasm;Membrane;Nucleus;Phosphoprotein;Polymorphism;Referenceproteome;Repeat;Transcription;Transcriptionregulation;Wntsignalingpathway	47	18	29	6	1	3	3	9	3	6	4	12	13	0.165358	-0.724369	-0.391075	-0.527317	0.557301	1.1216	0.271026	0.719102	0.700556	0.566989	0.397207	0.14321
UPSP:TRYP_BOVIN							8	3	5	6	1	3	3	1	1	1	1	2	2	0.315338	0.338949	0.442278	-0.198969	1.92929	3.91633	0.271089	0.719102	1.5167	0.566887	0.859796	0.14321
P60900	PSMA6	Proteasome subunit alpha type-6	activation of immune response;activation of innate immune response;anaphase-promoting complex-dependent proteasomal ubiquitin-dependent protein catabolic process;antigen processing and presentation;antigen processing and presentation of exogenous antigen;antigen processing and presentation of exogenous peptide antigen;antigen processing and presentation of exogenous peptide antigen via MHC class …	binding;catalytic activity;endopeptidase activity;hydrolase activity;NF-kappaB binding;nucleic acid binding;nucleotide binding;peptidase activity;peptidase activity, acting on L-amino acid peptides;protein binding;purine nucleotide binding;purine ribonucleoside triphosphate binding;purine ribonucleotide binding;ribonucleotide binding;RNA binding;threonine-type endopeptidase activity;threonine-typ…	cell part;contractile fiber;contractile fiber part;cytoplasm;cytoplasmic mRNA processing body;cytoplasmic part;cytosol;extracellular membrane-bounded organelle;extracellular organelle;extracellular region part;extracellular vesicular exosome;intracellular membrane-bounded organelle;intracellular non-membrane-bounded organelle;intracellular organelle;intracellular organelle part;intracellular part…	3D-structure;Acetylation;Alternativesplicing;Completeproteome;Cytoplasm;Directproteinsequencing;Glycoprotein;Hydrolase;Isopeptidebond;Nucleus;Phosphoprotein;Polymorphism;Protease;Proteasome;Referenceproteome;Threonineprotease;Ublconjugation	14	6	8	5	1	2	3	4	2	0	1	3	4	0.0295544	-0.476244	-3.52327	0.222466	-0.246645	0.351515	0.27167	0.719102	1.43243	0.565958	0.810695	0.14321
Q14344	GNA13	Guanine nucleotide-binding protein subunit alpha-13	activation of adenylate cyclase activity;activation of adenylate cyclase activity by G-protein signaling pathway;activation of phospholipase D activity;anatomical structure morphogenesis;biological regulation;blood coagulation;branching morphogenesis of a tube;calcium ion homeostasis;cAMP-mediated signaling;cation homeostasis;cell activation;cell differentiation;cell surface receptor linked signa…	angiotensin receptor binding;binding;catalytic activity;cation binding;D5 dopamine receptor binding;dopamine receptor binding;G-protein beta/gamma-subunit complex binding;G-protein-coupled receptor binding;GTP binding;GTPase activity;guanyl nucleotide binding;guanyl ribonucleotide binding;hydrolase activity;hydrolase activity, acting on acid anhydrides;hydrolase activity, acting on acid anhydride…	adherens junction;anchoring junction;brush border membrane;cell junction;cell part;cell projection membrane;cell projection part;cell-substrate adherens junction;cell-substrate junction;cytoplasmic membrane-bounded vesicle;cytoplasmic part;cytoplasmic vesicle;extracellular membrane-bounded organelle;extracellular organelle;extracellular region part;extracellular vesicular exosome;extrinsic to int…	Alternativesplicing;Completeproteome;Cytoplasm;GTP-binding;Lipoprotein;Magnesium;Membrane;Metal-binding;Nucleotide-binding;Nucleus;Palmitate;Phosphoprotein;Polymorphism;Referenceproteome;Transducer	22	11	11	5	1	3	2	5	3	3	0	4	7	1.95235	-0.175301	-0.00800133	-4.5805	-0.077179	0.0547447	0.272261	0.719102	-2.12399	0.565014	1.20009	0.14321
P08754	GNAI3	Guanine nucleotide-binding protein G(k) subunit alpha	biological regulation;blood coagulation;cAMP-mediated signaling;cell activation;cell communication;cell cycle;cell division;cell surface receptor linked signaling pathway;cell-cell signaling;cellular component organization;cellular component organization at cellular level;cellular component organization or biogenesis;cellular component organization or biogenesis at cellular level;cellular membran…	binding;catalytic activity;cation binding;G-protein beta/gamma-subunit complex binding;G-protein-coupled receptor binding;GTP binding;GTPase activity;guanyl nucleotide binding;guanyl ribonucleotide binding;hydrolase activity;hydrolase activity, acting on acid anhydrides;hydrolase activity, acting on acid anhydrides, in phosphorus-containing anhydrides;ion binding;metabotropic serotonin receptor b…	cell part;centrosome;cytoplasm;cytoplasmic membrane-bounded vesicle;cytoplasmic part;cytoplasmic vesicle;cytoskeletal part;extracellular membrane-bounded organelle;extracellular organelle;extracellular region part;extracellular vesicular exosome;extrinsic to internal side of plasma membrane;extrinsic to membrane;extrinsic to plasma membrane;Golgi apparatus;heterotrimeric G-protein complex;intrace…	3D-structure;ADP-ribosylation;Cellcycle;Celldivision;Cellmembrane;Completeproteome;Cytoplasm;Cytoskeleton;Diseasemutation;GTP-binding;Lipoprotein;Magnesium;Membrane;Metal-binding;Myristate;Nucleotide-binding;Palmitate;Referenceproteome;Transducer	15	5	10	5	1	2	3	2	3	0	2	4	4	-0.626139	-1.2206	-3.94078	-1.52923	-0.0518951	0.131802	0.276223	0.725291	1.44607	0.55874	0.807976	0.139488
P17655	CAPN2	Calpain-2 catalytic subunit	anatomical structure development;anatomical structure formation involved in morphogenesis;biological regulation;blastocyst development;cellular process;cellular response to acid;cellular response to amine stimulus;cellular response to amino acid stimulus;cellular response to chemical stimulus;cellular response to endogenous stimulus;cellular response to organic nitrogen;cellular response to organ…	binding;calcium ion binding;calcium-dependent cysteine-type endopeptidase activity;catalytic activity;cation binding;cysteine-type endopeptidase activity;cysteine-type peptidase activity;cytoskeletal protein binding;endopeptidase activity;hydrolase activity;ion binding;metal ion binding;peptidase activity;peptidase activity, acting on L-amino acid peptides;protein binding	adherens junction;anchoring junction;cell cortex part;cell junction;cell part;cell projection;cell-substrate adherens junction;cell-substrate junction;chromatin;chromosomal part;cortical actin cytoskeleton;cortical cytoskeleton;cytoplasm;cytoplasmic part;cytoskeletal part;cytoskeleton;cytosol;dendrite;endoplasmic reticulum;endoplasmic reticulum part;extracellular membrane-bounded organelle;extrac…	3D-structure;Acetylation;Alternativesplicing;Calcium;Cellmembrane;Completeproteome;Cytoplasm;Directproteinsequencing;Hydrolase;Membrane;Metal-binding;Polymorphism;Protease;Referenceproteome;Repeat;Thiolprotease	22	7	15	6	1	3	3	3	1	3	2	5	8	-0.466507	-2.21774	-0.630766	-1.06194	-0.144207	0.874779	0.276701	0.725291	0.994548	0.55799	0.554948	0.139488
P50990	CCT8	T-complex protein 1 subunit theta	binding of sperm to zona pellucida;cell recognition;cell-cell recognition;cellular component assembly;cellular component assembly at cellular level;cellular component organization;cellular component organization at cellular level;cellular component organization or biogenesis;cellular component organization or biogenesis at cellular level;cellular macromolecule metabolic process;cellular metabolic…	adenyl nucleotide binding;adenyl ribonucleotide binding;ATP binding;ATPase activity;ATPase activity, coupled;binding;catalytic activity;hydrolase activity;hydrolase activity, acting on acid anhydrides;hydrolase activity, acting on acid anhydrides, in phosphorus-containing anhydrides;nucleoside-triphosphatase activity;nucleotide binding;purine nucleotide binding;purine ribonucleoside triphosphate …	aggresome;cell body;cell part;centrosome;chaperonin-containing T-complex;cytoplasm;cytoplasmic part;cytoskeletal part;cytoskeleton;cytosol;cytosolic part;extracellular membrane-bounded organelle;extracellular organelle;extracellular region part;extracellular vesicular exosome;inclusion body;intermediate filament cytoskeleton;intracellular non-membrane-bounded organelle;intracellular organelle;int…	Acetylation;Alternativesplicing;ATP-binding;Chaperone;Completeproteome;Cytoplasm;Cytoskeleton;Directproteinsequencing;Isopeptidebond;Nucleotide-binding;Phosphoprotein;Polymorphism;Referenceproteome;Ublconjugation	41	19	22	6	1	3	3	9	5	5	4	7	11	1.18811	1.22704	1.19573	1.16012	1.36177	1.79551	0.278197	0.726463	0.235503	0.555647	0.130856	0.138787
P25789	PSMA4	Proteasome subunit alpha type-4	activation of immune response;activation of innate immune response;anaphase-promoting complex-dependent proteasomal ubiquitin-dependent protein catabolic process;antigen processing and presentation;antigen processing and presentation of exogenous antigen;antigen processing and presentation of exogenous peptide antigen;antigen processing and presentation of exogenous peptide antigen via MHC class …	catalytic activity;endopeptidase activity;hydrolase activity;peptidase activity;peptidase activity, acting on L-amino acid peptides;threonine-type endopeptidase activity;threonine-type peptidase activity	cell part;cytoplasm;cytoplasmic mRNA processing body;cytoplasmic part;cytosol;extracellular membrane-bounded organelle;extracellular organelle;extracellular region part;extracellular vesicular exosome;intracellular membrane-bounded organelle;intracellular non-membrane-bounded organelle;intracellular organelle;intracellular organelle part;intracellular part;macromolecular complex;membrane;membrane…	3D-structure;Acetylation;Alternativesplicing;Completeproteome;Cytoplasm;Directproteinsequencing;Host-virusinteraction;Hydrolase;Nucleus;Phosphoprotein;Protease;Proteasome;Referenceproteome;Threonineprotease	13	4	9	5	1	2	3	3	0	1	2	4	3	0.156952	-3.73838	-1.61944	-0.0213566	-0.362076	-0.569384	0.281034	0.731111	1.41602	0.551241	0.780567	0.136017
Q00325	SLC25A3	Phosphate carrier protein, mitochondrial	anion transport;cellular metabolic process;cellular process;establishment of localization;generation of precursor metabolites and energy;inorganic anion transport;ion transmembrane transport;ion transport;metabolic process;phosphate ion transmembrane transport;phosphate ion transport;transmembrane transport;transport	active transmembrane transporter activity;anion transmembrane transporter activity;binding;inorganic anion transmembrane transporter activity;ion transmembrane transporter activity;phosphate ion carrier activity;phosphate ion transmembrane transporter activity;protein binding;protein complex binding;secondary active transmembrane transporter activity;substrate-specific transmembrane transporter a…	cell part;cytoplasmic part;extracellular membrane-bounded organelle;extracellular organelle;extracellular region part;extracellular vesicular exosome;integral to membrane;integral to plasma membrane;intracellular membrane-bounded organelle;intracellular organelle;intracellular organelle part;intracellular part;intrinsic to membrane;intrinsic to plasma membrane;membrane;membrane part;membrane-boun…	Acetylation;Alternativesplicing;Completeproteome;Diseasemutation;Membrane;Mitochondrion;Mitochondrioninnermembrane;Phosphoprotein;Referenceproteome;Repeat;Symport;Transitpeptide;Transmembrane;Transmembranehelix;Transport	9	4	5	6	1	3	3	1	1	2	1	3	1	-0.941965	-0.484919	-0.144648	-0.868715	-0.56426	-1.31791	0.284303	0.736846	-0.393117	0.546218	0.214727	0.132623
O14786	NRP1	Neuropilin-1	anatomical structure arrangement;anatomical structure development;anatomical structure formation involved in morphogenesis;anatomical structure morphogenesis;angiogenesis;angiogenesis involved in coronary vascular morphogenesis;artery morphogenesis;axon extension;axon extension involved in axon guidance;axon guidance;axonal fasciculation;axonogenesis;axonogenesis involved in innervation;biologica…	binding;carbohydrate binding;catalytic activity;cation binding;coreceptor activity;cytokine binding;glycosaminoglycan binding;growth factor binding;heparin binding;ion binding;kinase activity;metal ion binding;molecular transducer activity;pattern binding;phosphotransferase activity, alcohol group as acceptor;polysaccharide binding;protein binding;protein kinase activity;protein tyrosine kinase a…	adherens junction;anchoring junction;axon;axon part;cell body;cell junction;cell part;cell projection;cell projection part;cell surface;cell-substrate adherens junction;cell-substrate junction;cytoplasmic part;cytoplasmic vesicle;cytoskeletal part;cytosol;early endosome;endosome;extracellular region part;extracellular space;focal adhesion;growth cone;integral to membrane;intermediate filament;int…	3D-structure;Alternativesplicing;Angiogenesis;Calcium;Cellmembrane;Completeproteome;Developmentalprotein;Differentiation;Directproteinsequencing;Disulfidebond;Glycoprotein;Heparansulfate;Heparin-binding;Membrane;Metal-binding;Neurogenesis;Polymorphism;Proteoglycan;Receptor;Referenceproteome;Repeat;Secreted;Signal;Transmembrane;Transmembranehelix	22	8	14	5	1	2	3	4	0	4	2	4	8	-1.03196	-3.28337	0.202183	-0.57135	-0.0965443	0.452026	0.288508	0.740314	1.29909	0.539843	0.701305	0.130584
P60866	RPS20	40S ribosomal protein S20	biosynthetic process;catabolic process;cellular biosynthetic process;cellular catabolic process;cellular component disassembly;cellular component disassembly at cellular level;cellular component organization;cellular component organization at cellular level;cellular component organization or biogenesis;cellular component organization or biogenesis at cellular level;cellular macromolecular complex…	structural constituent of ribosome;structural molecule activity	cell part;cytoplasm;cytoplasmic part;cytosol;cytosolic small ribosomal subunit;extracellular membrane-bounded organelle;extracellular organelle;extracellular region part;extracellular vesicular exosome;intracellular organelle part;intracellular part;macromolecular complex;membrane;membrane-bounded organelle;membrane-bounded vesicle;organelle;organelle part;ribonucleoprotein complex;small ribosoma…	3D-structure;Acetylation;Alternativesplicing;Completeproteome;Cytoplasm;Directproteinsequencing;Isopeptidebond;Phosphoprotein;Referenceproteome;Ribonucleoprotein;Ribosomalprotein;Ublconjugation	6	4	2	5	1	3	2	2	1	1	0	1	1	-0.93063	-0.970758	-2.42569	-5.45816	-1.66462	-2.00104	0.288748	0.740314	-1.59892	0.539481	0.862584	0.130584
P11216	PYGB	Glycogen phosphorylase, brain form	alcohol metabolic process;carbohydrate catabolic process;carbohydrate metabolic process;catabolic process;cellular carbohydrate catabolic process;cellular carbohydrate metabolic process;cellular glucan metabolic process;cellular macromolecule metabolic process;cellular metabolic process;cellular polysaccharide catabolic process;cellular polysaccharide metabolic process;cellular process;energy der…	binding;catalytic activity;cofactor binding;glycogen phosphorylase activity;phosphorylase activity;pyridoxal phosphate binding;transferase activity;transferase activity, transferring glycosyl groups;transferase activity, transferring hexosyl groups;vitamin B6 binding;vitamin binding	cell part;cytoplasm;extracellular membrane-bounded organelle;extracellular organelle;extracellular region part;extracellular vesicular exosome;intracellular part;membrane;membrane-bounded organelle;membrane-bounded vesicle;organelle;vesicle	Acetylation;Allostericenzyme;Carbohydratemetabolism;Completeproteome;Directproteinsequencing;Glycogenmetabolism;Glycosyltransferase;Phosphoprotein;Polymorphism;Pyridoxalphosphate;Referenceproteome;Transferase	14	4	10	5	1	2	3	3	0	1	1	5	4	-1.48536	-4.05096	-2.20188	-2.06293	-1.25417	-1.48402	0.288851	0.740314	0.97903	0.539326	0.528016	0.130584
P10768	ESD	S-formylglutathione hydrolase	aldehyde catabolic process;catabolic process;cellular aldehyde metabolic process;cellular catabolic process;cellular metabolic process;cellular process;formaldehyde catabolic process;formaldehyde metabolic process;metabolic process;small molecule catabolic process;small molecule metabolic process	carboxylic ester hydrolase activity;catalytic activity;deacetylase activity;hydrolase activity;hydrolase activity, acting on ester bonds;methylumbelliferyl-acetate deacetylase activity;S-formylglutathione hydrolase activity;thiolester hydrolase activity	cell part;cytoplasm;cytoplasmic membrane-bounded vesicle;cytoplasmic part;cytoplasmic vesicle;extracellular membrane-bounded organelle;extracellular organelle;extracellular region part;extracellular vesicular exosome;Golgi apparatus;intracellular membrane-bounded organelle;intracellular organelle;intracellular organelle part;intracellular part;membrane;membrane-bounded organelle;membrane-bounded …	3D-structure;Acetylation;Completeproteome;Cytoplasm;Cytoplasmicvesicle;Directproteinsequencing;Hydrolase;Polymorphism;Referenceproteome;Serineesterase	11	3	8	5	1	2	3	1	0	2	3	1	4	-5.85326	-3.42722	-1.76933	-2.37547	-2.49617	-1.83062	0.29488	0.752974	1.44918	0.530354	0.76858	0.12322
Q9Y625	GPC6	Glypican-6;Secreted glypican-6	amine metabolic process;aminoglycan biosynthetic process;aminoglycan catabolic process;aminoglycan metabolic process;biological regulation;biosynthetic process;carbohydrate biosynthetic process;carbohydrate catabolic process;carbohydrate metabolic process;catabolic process;cell migration;cell motility;cellular component movement;cellular lipid metabolic process;cellular metabolic process;cellular…		anchored to membrane;cell part;cytoplasmic part;extracellular matrix;extracellular region part;extracellular space;Golgi apparatus part;Golgi lumen;integral to membrane;integral to plasma membrane;intracellular membrane-bounded organelle;intracellular organelle;intracellular organelle lumen;intracellular organelle part;intracellular part;intrinsic to membrane;intrinsic to plasma membrane;lysosoma…	Cellmembrane;Completeproteome;Dwarfism;Glycoprotein;GPI-anchor;Heparansulfate;Lipoprotein;Membrane;Polymorphism;Proteoglycan;Referenceproteome;Secreted;Signal	15	4	11	5	1	2	3	3	1	0	1	4	6	-0.874365	-1.22036	-4.25748	-1.39779	-0.899466	0.153412	0.295967	0.752974	1.40279	0.528757	0.741734	0.12322
Q9Y4F1	FARP1	FERM, RhoGEF and pleckstrin domain-containing protein 1	anatomical structure morphogenesis;biological regulation;cell part morphogenesis;cell projection morphogenesis;cell projection organization;cellular component assembly;cellular component assembly at cellular level;cellular component morphogenesis;cellular component organization;cellular component organization at cellular level;cellular component organization or biogenesis;cellular component organ…	enzyme regulator activity;GTPase regulator activity;guanyl-nucleotide exchange factor activity;nucleoside-triphosphatase regulator activity;Rac guanyl-nucleotide exchange factor activity;Ras guanyl-nucleotide exchange factor activity;Rho guanyl-nucleotide exchange factor activity;small GTPase regulator activity	cell junction;cell part;cell projection;cell projection part;cytoplasm;cytoplasmic part;cytoskeleton;cytosol;dendrite;dendritic spine;extrinsic to internal side of plasma membrane;extrinsic to membrane;extrinsic to plasma membrane;filopodium;intracellular non-membrane-bounded organelle;intracellular organelle;intracellular part;membrane part;neuron projection;neuron spine;non-membrane-bounded org…	3D-structure;Alternativesplicing;Celljunction;Cellmembrane;Cellprojection;Completeproteome;Cytoplasm;Developmentalprotein;Guanine-nucleotidereleasingfactor;Membrane;Phosphoprotein;Polymorphism;Referenceproteome;Repeat;Synapse;Synaptosome	44	16	28	6	1	3	3	10	3	3	7	12	9	1.5929	0.26948	-0.705185	2.14687	1.15906	0.687107	0.298999	0.755463	0.945282	0.524331	0.49564	0.121787
P39023	RPL3	60S ribosomal protein L3	biosynthetic process;catabolic process;cellular biosynthetic process;cellular catabolic process;cellular component disassembly;cellular component disassembly at cellular level;cellular component organization;cellular component organization at cellular level;cellular component organization or biogenesis;cellular component organization or biogenesis at cellular level;cellular macromolecular complex…	binding;nucleic acid binding;RNA binding;structural constituent of ribosome;structural molecule activity	adherens junction;anchoring junction;cell junction;cell part;cell-substrate adherens junction;cell-substrate junction;cytoplasm;cytoplasmic part;cytosol;cytosolic large ribosomal subunit;extracellular membrane-bounded organelle;extracellular organelle;extracellular region part;extracellular vesicular exosome;focal adhesion;intracellular membrane-bounded organelle;intracellular non-membrane-bounde…	3D-structure;Acetylation;Completeproteome;Cytoplasm;Directproteinsequencing;Nucleus;Phosphoprotein;Polymorphism;Referenceproteome;Ribonucleoprotein;Ribosomalprotein	20	7	13	6	1	3	3	3	1	3	3	5	5	0.475685	-2.59055	0.264023	0.976931	0.547516	0.241713	0.299129	0.755463	1.20567	0.524142	0.631941	0.121787
P11586	MTHFD1	C-1-tetrahydrofolate synthase, cytoplasmic;C-1-tetrahydrofolate synthase, cytoplasmic, N-terminally processed;Formyltetrahydrofolate synthetase;Methenyltetrahydrofolate cyclohydrolase;Methylenetetrahydrofolate dehydrogenase	10-formyltetrahydrofolate biosynthetic process;10-formyltetrahydrofolate metabolic process;amine biosynthetic process;amine metabolic process;anatomical structure development;anatomical structure formation involved in morphogenesis;aromatic compound biosynthetic process;aspartate family amino acid biosynthetic process;aspartate family amino acid metabolic process;biosynthetic process;carboxylic a…	adenyl nucleotide binding;adenyl ribonucleotide binding;ATP binding;binding;catalytic activity;cyclohydrolase activity;formate-tetrahydrofolate ligase activity;hydrolase activity;hydrolase activity, acting on carbon-nitrogen (but not peptide) bonds;hydrolase activity, acting on carbon-nitrogen (but not peptide) bonds, in cyclic amidines;ligase activity;ligase activity, forming carbon-nitrogen bon…	cell part;cytoplasmic part;cytosol;extracellular membrane-bounded organelle;extracellular organelle;extracellular region part;extracellular vesicular exosome;intracellular membrane-bounded organelle;intracellular organelle;intracellular part;membrane;membrane-bounded organelle;membrane-bounded vesicle;mitochondrion;organelle;vesicle	3D-structure;Acetylation;Amino-acidbiosynthesis;ATP-binding;Completeproteome;Cytoplasm;Directproteinsequencing;Diseasemutation;Histidinebiosynthesis;Hydrolase;Ligase;Methioninebiosynthesis;Multifunctionalenzyme;NADP;Nucleotide-binding;One-carbonmetabolism;Oxidoreductase;Phosphoprotein;Polymorphism;Purinebiosynthesis;Referenceproteome	13	4	9	5	1	2	3	2	0	2	2	5	2	-2.27136	-2.4401	-1.29182	-2.12475	-0.880653	-1.14526	0.30141	0.757325	0.61754	0.520843	0.321641	0.120718
P51149	RAB7A	Ras-related protein Rab-7a	anatomical structure homeostasis;antigen processing and presentation;antigen processing and presentation of exogenous antigen;antigen processing and presentation of exogenous peptide antigen;antigen processing and presentation of exogenous peptide antigen via MHC class II;antigen processing and presentation of peptide antigen;antigen processing and presentation of peptide antigen via MHC class II…	binding;catalytic activity;GDP binding;GTP binding;GTPase activity;guanyl nucleotide binding;guanyl ribonucleotide binding;hydrolase activity;hydrolase activity, acting on acid anhydrides;hydrolase activity, acting on acid anhydrides, in phosphorus-containing anhydrides;nucleoside-triphosphatase activity;nucleotide binding;purine nucleotide binding;purine ribonucleoside triphosphate binding;purin…	cell part;cytoplasmic membrane-bounded vesicle;cytoplasmic part;cytoplasmic vesicle;cytoplasmic vesicle membrane;cytoplasmic vesicle part;endocytic vesicle;endocytic vesicle membrane;endosome;extracellular membrane-bounded organelle;extracellular organelle;extracellular region part;extracellular vesicular exosome;Golgi apparatus;intracellular membrane-bounded organelle;intracellular organelle;int…	3D-structure;Charcot-Marie-Toothdisease;Completeproteome;Cytoplasmicvesicle;Diseasemutation;Endosome;GTP-binding;Lipoprotein;Lysosome;Membrane;Methylation;Neurodegeneration;Neuropathy;Nucleotide-binding;Phosphoprotein;Prenylation;Proteintransport;Referenceproteome;Transport	37	16	21	6	1	3	3	7	3	6	5	8	8	1.87098	-0.265568	2.21366	2.3565	1.78057	2.55797	0.302055	0.757325	0.958658	0.519915	0.49842	0.120718
P54707	ATP12A	Potassium-transporting ATPase alpha chain 2	biological regulation;cation homeostasis;cellular process;chemical homeostasis;establishment of localization;homeostatic process;ion homeostasis;ion transmembrane transport;ion transport;metal ion homeostasis;monovalent inorganic cation homeostasis;potassium ion homeostasis;regulation of biological quality;regulation of pH;transmembrane transport;transport	active transmembrane transporter activity;adenyl nucleotide binding;adenyl ribonucleotide binding;ATP binding;ATPase activity;ATPase activity, coupled;ATPase activity, coupled to movement of substances;ATPase activity, coupled to transmembrane movement of ions;ATPase activity, coupled to transmembrane movement of ions, phosphorylative mechanism;ATPase activity, coupled to transmembrane movement o…	basolateral plasma membrane;cell part;hydrogen:potassium-exchanging ATPase complex;macromolecular complex;membrane;membrane part;plasma membrane;plasma membrane part;protein complex	Alternativesplicing;ATP-binding;Completeproteome;Hydrogeniontransport;Hydrolase;Iontransport;Magnesium;Membrane;Metal-binding;Nucleotide-binding;Phosphoprotein;Polymorphism;Potassium;Potassiumtransport;Referenceproteome;Transmembrane;Transmembranehelix;Transport	21	8	13	6	1	3	3	5	1	2	5	4	4	1.52959	0.497984	0.676573	2.45762	0.787262	1.50828	0.303538	0.758297	0.683002	0.517787	0.35365	0.120161
P00390	GSR	Glutathione reductase, mitochondrial	amine metabolic process;biological regulation;biosynthetic process;carboxylic acid metabolic process;cell redox homeostasis;cellular amine metabolic process;cellular amino acid metabolic process;cellular biosynthetic process;cellular homeostasis;cellular ketone metabolic process;cellular macromolecule metabolic process;cellular metabolic process;cellular modified amino acid metabolic process;cell…	antioxidant activity;binding;catalytic activity;coenzyme binding;cofactor binding;disulfide oxidoreductase activity;electron carrier activity;flavin adenine dinucleotide binding;glutathione disulfide oxidoreductase activity;glutathione-disulfide reductase activity;NADP binding;nucleotide binding;oxidoreductase activity;oxidoreductase activity, acting on a sulfur group of donors;oxidoreductase act…	cell part;cytoplasmic part;cytosol;external side of plasma membrane;extracellular membrane-bounded organelle;extracellular organelle;extracellular region part;extracellular vesicular exosome;intracellular organelle lumen;intracellular organelle part;intracellular part;membrane part;membrane-bounded organelle;membrane-bounded vesicle;membrane-enclosed lumen;mitochondrial matrix;mitochondrial part;…	3D-structure;Acetylation;Alternativeinitiation;Alternativesplicing;Completeproteome;Cytoplasm;Directproteinsequencing;Disulfidebond;FAD;Flavoprotein;Mitochondrion;NADP;Oxidoreductase;Polymorphism;Redox-activecenter;Referenceproteome;Transitpeptide	7	2	5	5	1	2	3	1	0	1	1	1	3	-1.44465	-4.77057	-1.23551	-0.566654	-1.773	-0.893005	0.3065	0.758676	1.40602	0.513569	0.722091	0.119944
O00231	PSMD11	26S proteasome non-ATPase regulatory subunit 11	activation of immune response;activation of innate immune response;anaphase-promoting complex-dependent proteasomal ubiquitin-dependent protein catabolic process;antigen processing and presentation;antigen processing and presentation of exogenous antigen;antigen processing and presentation of exogenous peptide antigen;antigen processing and presentation of exogenous peptide antigen via MHC class …		cell part;cytoplasmic part;cytosol;extracellular membrane-bounded organelle;extracellular organelle;extracellular region part;extracellular vesicular exosome;intracellular membrane-bounded organelle;intracellular organelle;intracellular organelle part;intracellular part;macromolecular complex;membrane;membrane-bounded organelle;membrane-bounded vesicle;nuclear part;nucleoplasm;nucleus;organelle;o…	Acetylation;Alternativesplicing;Completeproteome;Cytoplasm;Directproteinsequencing;Nucleus;Phosphoprotein;Proteasome;Referenceproteome	15	6	9	6	1	3	3	4	1	1	2	5	2	-0.291983	-3.25264	-3.17215	-0.939796	-0.326616	-1.74592	0.307565	0.758676	1.23481	0.512063	0.632301	0.119944
[truncated: 413 more rows]

## Sheet: 3d
3d

## Sheet: 3e
			A549 were treated with different Evs for 3 days in 6well plate, seed into 96-well plate (2000 per well) and add drug cultred 3 days add 20ul fresh medium at the second day, cystal violate staning
	carboplatin	uM	MRC5 vehicle			MRC5 MMA+SB			MRC5 MMA			MRC5+MMA+cry
		300	0.3	0.25	0.27	0.19	0.24	0.32	0.45	0.64	0.6	0.31	0.31	0.37
		200	0.36	0.32	0.3	0.26	0.31	0.37	0.51	0.5	0.44	0.48	0.35	0.41
		150	0.65	0.58	0.55	0.42	0.43	0.4	1.03	1.15	1.16	0.78	0.84	0.7
		100	1.16	1.2	1.06	0.96	1.06	1.02	1.98	1.94	1.89	1.24	1.26	1.18
		80	1.22	1.18	1.3	1.46	1.35	1.3	2.03	2.06	2.04	1.54	1.52	1.49
		40	2.05	1.92	1.86	1.62	1.59	1.54	2.26	2.24	2.28	1.92	1.86	1.95
		20	2.23	2.2	2.14	2	1.92	1.92	2.34	2.41	2.39	2.27	2.25	2.24
[truncated: 45 more rows]

## Sheet: 3f
	migration
[truncated: 33 more rows]

[truncated: 59 more sheets: 3g, 3h, 3i, 3j, 4c, 4d, 4e, 4f, 4g, 4h, 4i, 5a, 5b, 5c, 5d, 5e, 5f, 5g, 5h, 5i …]
